# Supplementary material for: Multi‐Cohort Analysis Reveals Genetic Predispositions to Clonal Hematopoiesis as Mutation‐Specific Risk Factors for Stroke
Source: Adv Genet (Hoboken). 2025 Feb 8;6(1):2400047. doi: 10.1002/ggn2.202400047 (PMC11909397; doi:10.1002/ggn2.202400047)
Supplement: Supplementary file 2 — Supporting Information [file GGN2-6-2400047-s002.xlsx]

## Sheet: S1
GBMI overall stroke
id.exposure	id.outcome	outcome	exposure	method	nsnp	b	se	pval	lo_ci	up_ci	or	or_lci95	or_uci95
CH_ALL_decode	GBMI overall stroke	outcome	CH_ALLL	Inverse variance weighted	68	-0.00815737	0.0281879	0.772281	-0.0634056	0.0470909	0.991876	0.938563	1.04822
CH_ASXL1_decode	GBMI overall stroke	outcome	CH_ASXL1	Inverse variance weighted	6	0.0074452	0.0060112	0.215511	-0.00433676	0.0192272	1.00747	0.995673	1.01941
CH_DNMT3A_decode	GBMI overall stroke	outcome	CH_DNMT3A	Inverse variance weighted	17	0.0232956	0.0388481	0.548733	-0.0528465	0.0994378	1.02357	0.948526	1.10455
CH_GNB1_decode	GBMI overall stroke	outcome	CH_GNB1	Inverse variance weighted	4	0.0082348	0.0113548	0.468311	-0.0140205	0.0304901	1.00827	0.986077	1.03096
CH_JAK2_decode	GBMI overall stroke	outcome	CH_JAK2	Inverse variance weighted	4	0.00532511	0.00923928	0.564375	-0.0127839	0.0234341	1.00534	0.987297	1.02371
CH_PPM1D_decode	GBMI overall stroke	outcome	CH_PPM1D	Inverse variance weighted	9	-0.000181237	0.00653665	0.97788	-0.0129931	0.0126306	0.999819	0.987091	1.01271
CH_SF3B1_decode	GBMI overall stroke	outcome	CH_SF3B1	Inverse variance weighted	4	-0.00610918	0.0130985	0.640927	-0.0317823	0.0195639	0.993909	0.968717	1.01976
CH_TET2_decode	GBMI overall stroke	outcome	CH_TET2	Inverse variance weighted	14	0.0621088	0.0269117	0.0210062	0.00936188	0.114856	1.06408	1.00941	1.12171

## Sheet: S2
id.exposure	id.outcome	outcome	exposure	egger_intercept	se	pval
CH_TET2_decode	GBMI overall stroke	outcome	CH_TET2	-0.0131609	0.00841041	0.143598		Hetero
id.exposure	id.outcome	outcome	exposure	method	Q	Q_df	Q_pval
CH_TET2_decode	GBMI overall stroke	outcome	CH_TET2	Inverse variance weighted	20.5394	13	0.0825529	Pleio
								ST

## Sheet: S3
GIGA Stroke consortium
All Stroke
id.exposure	id.outcome	outcome	exposure	method	nsnp	b	se	pval	lo_ci	up_ci	or	or_lci95	or_uci95
CH_ALL_decode	All Stroke	outcome	CH_ALLL	Inverse variance weighted	39	0.0501126	0.0467881	0.284145	-0.0415921	0.141817	1.05	0.959261	1.15237
CH_ASXL1_decode	All Stroke	outcome	CH_ASXL1	Inverse variance weighted	3	-0.0158321	0.0223543	0.4788	-0.0596465	0.0279824	0.98	0.942098	1.02838
CH_DNMT3A_decode	All Stroke	outcome	CH_DNMT3A	Inverse variance weighted	13	-0.012438	0.0392953	0.751604	-0.0894567	0.0645808	0.99	0.914428	1.06671
CH_GNB1_decode	All Stroke	outcome	CH_GNB1	Inverse variance weighted	2	0.0171755	0.0476245	0.718365	-0.0761685	0.11052	1.02	0.92666	1.11686
CH_JAK2_decode	All Stroke	outcome	CH_JAK2	Inverse variance weighted	3	0.0014443	0.0071455	0.839817	-0.0125609	0.0154495	1	0.987518	1.01557
CH_PPM1D_decode	All Stroke	outcome	CH_PPM1D	Inverse variance weighted	5	0.00229741	0.00669886	0.731633	-0.0108324	0.0154272	1	0.989226	1.01555
CH_SF3B1_decode	All Stroke	outcome	CH_SF3B1	Inverse variance weighted	4	0.0121018	0.0123985	0.329029	-0.0121993	0.0364029	1.01	0.987875	1.03707
CH_TET2_decode	All Stroke	outcome	CH_TET2	Inverse variance weighted	11	0.00372188	0.0207254	0.857482	-0.0368999	0.0443437	1	0.963773	1.04534
Ischemic Stroke
id.exposure	id.outcome	outcome	exposure	method	nsnp	b	se	pval	lo_ci	up_ci	or	or_lci95	or_uci95
CH_ALL_decode	ischemic stroke	outcome	CH_ALLL	Inverse variance weighted	38	0.0461398	0.0504896	0.360797	-0.0528198	0.145099	1.04722	0.948551	1.15615
CH_ASXL1_decode	ischemic stroke	outcome	CH_ASXL1	Inverse variance weighted	3	-0.009384	0.02133	0.65998	-0.0511909	0.0324229	0.99066	0.950097	1.03295
CH_DNMT3A_decode	ischemic stroke	outcome	CH_DNMT3A	Inverse variance weighted	13	-0.0048574	0.0399268	0.90317	-0.083114	0.0733991	0.995154	0.920246	1.07616
CH_GNB1_decode	ischemic stroke	outcome	CH_GNB1	Inverse variance weighted	2	0.0217559	0.0388775	0.575752	-0.0544441	0.0979559	1.02199	0.947011	1.10291
CH_JAK2_decode	ischemic stroke	outcome	CH_JAK2	Inverse variance weighted	3	0.00107488	0.00774461	0.889615	-0.0141045	0.0162543	1.00108	0.985994	1.01639
CH_PPM1D_decode	ischemic stroke	outcome	CH_PPM1D	Inverse variance weighted	5	0.00114923	0.00722344	0.873592	-0.0130087	0.0153072	1.00115	0.987076	1.01542
CH_SF3B1_decode	ischemic stroke	outcome	CH_SF3B1	Inverse variance weighted	3	0.0178765	0.0136938	0.191741	-0.0089633	0.0447164	1.01804	0.991077	1.04573
CH_TET2_decode	ischemic stroke	outcome	CH_TET2	Inverse variance weighted	11	0.0050074	0.0242071	0.836121	-0.0424384	0.0524532	1.00502	0.958449	1.05385
Large Artery Stroke
id.exposure	id.outcome	outcome	exposure	method	nsnp	b	se	pval	lo_ci	up_ci	or	or_lci95	or_uci95
CH_ALL_decode	Large Artery Stroke	outcome	CH_ALLL	Inverse variance weighted	24	-5.15745e-05	0.169377	0.999757	-0.332031	0.331927	0.999948	0.717465	1.39365
CH_DNMT3A_decode	Large Artery Stroke	outcome	CH_DNMT3A	Inverse variance weighted	9	-0.0908694	0.121153	0.45323	-0.328329	0.14659	0.913137	0.720126	1.15788
CH_GNB1_decode	Large Artery Stroke	outcome	CH_GNB1	Inverse variance weighted	2	0.0622878	0.0534226	0.243637	-0.0424205	0.166996	1.06427	0.958467	1.18175
CH_JAK2_decode	Large Artery Stroke	outcome	CH_JAK2	Inverse variance weighted	3	0.0353593	0.0267591	0.186371	-0.0170886	0.0878072	1.03599	0.983057	1.09178
CH_PPM1D_decode	Large Artery Stroke	outcome	CH_PPM1D	Inverse variance weighted	3	-0.00447573	0.0435854	0.91821	-0.0899031	0.0809516	0.995534	0.91402	1.08432
CH_SF3B1_decode	Large Artery Stroke	outcome	CH_SF3B1	Inverse variance weighted	2	0.0558986	0.0460242	0.224539	-0.0343089	0.146106	1.05749	0.966273	1.15732
CH_TET2_decode	Large Artery Stroke	outcome	CH_TET2	Inverse variance weighted	7	0.189829	0.102048	0.0628579	-0.0101848	0.389843	1.20904	0.989867	1.47675
Small Vessel Stroke
id.exposure	id.outcome	outcome	exposure	method	nsnp	b	se	pval	lo_ci	up_ci	or	or_lci95	or_uci95
CH_ALL_decode	Small Vessel Stroke	outcome	CH_ALLL	Inverse variance weighted	27	-0.0252598	0.190796	0.894675	-0.399221	0.348701	0.975057	0.670843	1.41723
CH_ASXL1_decode	Small Vessel Stroke	outcome	CH_ASXL1	Inverse variance weighted	2	0.0799629	0.207919	0.700544	-0.327558	0.487484	1.08325	0.720681	1.62821
CH_DNMT3A_decode	Small Vessel Stroke	outcome	CH_DNMT3A	Inverse variance weighted	9	-0.04792	0.140101	0.732321	-0.322517	0.226677	0.95321	0.724323	1.25443
CH_JAK2_decode	Small Vessel Stroke	outcome	CH_JAK2	Inverse variance weighted	3	-0.0187986	0.0246855	0.446344	-0.0671823	0.029585	0.981377	0.935025	1.03003
CH_PPM1D_decode	Small Vessel Stroke	outcome	CH_PPM1D	Inverse variance weighted	2	0.0088872	0.0547383	0.871024	-0.0983998	0.116174	1.00893	0.906287	1.12319
CH_SF3B1_decode	Small Vessel Stroke	outcome	CH_SF3B1	Inverse variance weighted	2	0.0372685	0.0412158	0.365875	-0.0435146	0.118052	1.03797	0.957419	1.1253
CH_TET2_decode	Small Vessel Stroke	outcome	CH_TET2	Inverse variance weighted	6	0.252763	0.0978305	0.00977529	0.0610148	0.444511	1.28758	1.06291	1.55973
Cardioembolic Stroke
id.exposure	id.outcome	outcome	exposure	method	nsnp	b	se	pval	lo_ci	up_ci	or	or_lci95	or_uci95
CH_ALL_decode	Cardioembolic Stroke	outcome	CH_ALLL	Inverse variance weighted	32	-0.157773	0.0960063	0.100307	-0.345946	0.0303989	0.854043	0.707551	1.03087
CH_ASXL1_decode	Cardioembolic Stroke	outcome	CH_ASXL1	Inverse variance weighted	2	0.149927	0.0900461	0.0959132	-0.0265638	0.326417	1.16175	0.973786	1.38599
CH_DNMT3A_decode	Cardioembolic Stroke	outcome	CH_DNMT3A	Inverse variance weighted	10	-0.0201871	0.100387	0.840626	-0.216945	0.176571	0.980015	0.804974	1.19312
CH_GNB1_decode	Cardioembolic Stroke	outcome	CH_GNB1	Inverse variance weighted	2	0.00173458	0.052173	0.973478	-0.100524	0.103994	1.00174	0.904363	1.10959
CH_JAK2_decode	Cardioembolic Stroke	outcome	CH_JAK2	Inverse variance weighted	3	0.00574795	0.0186468	0.75789	-0.0307999	0.0422958	1.00576	0.96967	1.0432
CH_PPM1D_decode	Cardioembolic Stroke	outcome	CH_PPM1D	Inverse variance weighted	3	-0.00624522	0.0223578	0.779991	-0.0500665	0.0375761	0.993774	0.951166	1.03829
CH_SF3B1_decode	Cardioembolic Stroke	outcome	CH_SF3B1	Inverse variance weighted	3	-0.0703856	0.0321882	0.0287653	-0.133474	-0.00729667	0.932034	0.87505	0.99273
CH_TET2_decode	Cardioembolic Stroke	outcome	CH_TET2	Inverse variance weighted	8	0.0253053	0.0653641	0.69865	-0.102808	0.153419	1.02563	0.9023	1.16581

## Sheet: S4
id.exposure	id.outcome	outcome	exposure	method	Q	Q_df	Q_pval
CH_TET2_decode	GIGA SVS	outcome	CH_TET2	Inverse variance weighted	0.911467	5	0.969386	Hetero
id.exposure	id.outcome	outcome	exposure	egger_intercept	se	pval
CH_TET2_decode	GIGA SVS	outcome	CH_TET2	-0.0279195	0.0544532	0.635159		Pleio

## Sheet: S5
	snp	V.df1	z.df1	r.df1	lABF.df1	V.df2	z.df2	r.df2	lABF.df2	internal.sum.lABF	SNP.PP.H4
297	rs2736100	0.000381379	-6.89385	0.990556	21.207	1.28002950625e-05	-7.87554	0.99968	26.9784	48.1854	0.00269243
790	rs7705526	0.000402868	6.47597	0.990029	18.456	1.51545925521e-05	8.89925	0.999621	35.644	54.1	0.997305
632	rs568070646	0.086618	-0.353118	0.315911	-0.170138	0.00419673	0.649303	0.905044	-0.986391	-1.15653	1.00284270950477e-24
810	rs7731934	0.000426805	0.62648	0.989443	-2.08129	1.51428383044e-05	0.720893	0.999622	-3.68	-5.76129	1.00325208085183e-26
274	rs193236504	0.0847386	-0.81338	0.320671	-0.0872487	0.00132798	-1.16123	0.967867	-1.06638	-1.15362	1.005759945227e-24
831	rs79323805	0.00196122	-0.51293	0.953261	-1.40619	6.29572423936e-05	-2.64139	0.998429	0.255124	-1.15106	1.00833722648929e-24
400	rs35656989	0.0952863	-0.474701	0.295669	-0.14194	0.0024306	-0.945695	0.942716	-1.00831	-1.15025	1.00915636274125e-24
149	rs143938607	0.0187281	1.54643	0.681105	0.242969	0.000874752	1.04158	0.978599	-1.39132	-1.14835	1.01107378679922e-24
568	rs550508602	0.269146	0.930717	0.129389	-0.0132394	0.00456485	0.0981785	0.897568	-1.13495	-1.14819	1.01123715312647e-24
59	rs115350093	0.0368132	-1.76123	0.520744	0.439893	0.00147683	0.410062	0.964394	-1.58654	-1.14664	1.01280620230606e-24
310	rs2736118	0.000474974	-0.936531	0.988265	-1.78919	1.65796366761e-05	-2.11534	0.999586	-1.65802	-3.44721	1.0148476306398e-25
817	rs776102241	0.273479	1.01732	0.1276	-0.00222413	0.00427048	0.244959	0.903537	-1.14219	-1.14441	1.01506807947156e-24
374	rs35033501	0.00324803	0.936531	0.924898	-0.888842	0.00013768	0.749651	0.99657	-2.55754	-3.44639	1.01568714262778e-25
473	rs4583925	0.00195994	-0.52872	0.95329	-1.39866	6.27186386401e-05	-2.64284	0.998434	0.257064	-1.14159	1.01793189252402e-24
773	rs762360625	6.42223	-0.693493	0.00618982	-0.00161608	0.00449985	0.11761	0.898879	-1.1395	-1.14112	1.01841442675746e-24
507	rs532674331	0.00494365	0.163658	0.890003	-1.09173	0.00036368	0.0787855	0.99099	-2.35163	-3.44336	1.01876262885672e-25
622	rs565369112	0.110567	-1.89043	0.265663	0.320311	0.00150383	-0.642969	0.963766	-1.45967	-1.13936	1.02021118217072e-24
259	rs191173427	0.0222405	1.18758	0.642668	-0.0613552	0.000885193	1.30984	0.978349	-1.07709	-1.13845	1.02114097567243e-24
674	rs60871464	0.000427398	0.550465	0.989428	-2.12487	1.513521216e-05	0.806012	0.999622	-3.61529	-5.74016	1.02467851381248e-26
800	rs7718658	0.000424471	0.518657	0.9895	-2.14508	1.50796305625e-05	0.840371	0.999623	-3.58885	-5.73394	1.03107254492801e-26
544	rs543512386	9.43225	-0.56217	0.00422286	-0.00144861	0.00250988	0.785527	0.940958	-1.12444	-1.12589	1.03404532541078e-24
186	rs149373009	4.78622	-0.804688	0.00828805	-0.00147795	0.000790077	1.31978	0.980631	-1.11799	-1.11947	1.04070584405607e-24
477	rs467095	0.00037765	-0.628006	0.990647	-2.14068	1.30209835716e-05	-0.932617	0.999675	-3.58045	-5.72113	1.04435941410899e-26
334	rs33958769	9.91048	-0.53594	0.00401991	-0.00143668	0.00481839	0.078036	0.892491	-1.11237	-1.11381	1.04661242767999e-24
559	rs547712340	0.259829	0.466301	0.13341	-0.0570903	0.00481586	-0.363638	0.892541	-1.05631	-1.1134	1.04703793094883e-24
101	rs138520447	0.00478794	0.643345	0.893098	-0.933096	0.000281904	0.00860465	0.993002	-2.48101	-3.4141	1.04901119359219e-25
694	rs6554759	0.000615579	1.73298	0.984844	-0.615829	2.25600300676e-05	2.55018	0.999436	-0.490629	-1.10646	1.05433402117061e-24
476	rs466502	0.000368802	-0.660396	0.990864	-2.13171	1.29786547081e-05	-0.936546	0.999676	-3.57841	-5.71012	1.05592858875734e-26
430	rs372497245	10.9241	-0.530161	0.00364826	-0.00131476	0.00463784	-0.255132	0.896101	-1.103	-1.10432	1.05659443548138e-24
304	rs2736108	0.000424298	3.99756	0.989504	5.62799	1.51318666009e-05	5.16366	0.999622	9.38657	15.0146	1.05742135833553e-17
683	rs62651531	0.000779307	-0.362471	0.98089	-1.91433	1.36619683641e-05	-0.63133	0.999659	-3.79196	-5.70628	1.05998356244075e-26
730	rs73731724	2.13736	-1.20812	0.0183708	0.00413584	0.00488755	-0.118063	0.891116	-1.10252	-1.09839	1.06287671662765e-24
231	rs185857822	0.00559861	2.38671	0.87722	1.44981	0.000246487	-0.0124116	0.993876	-2.54766	-1.09785	1.06344779684656e-24
801	rs7719661	0.298199	-0.0714998	0.118274	-0.0626344	0.00451486	0.505257	0.898576	-1.02953	-1.09216	1.06951475480696e-24
403	rs35719940	0.00420872	-0.285841	0.904799	-1.13892	0.000165583	-0.995764	0.995877	-2.25192	-3.39084	1.07370711396662e-25
765	rs759325801	2.26678	-1.17499	0.0173402	0.00322373	0.00510727	0.115611	0.886775	-1.08326	-1.08004	1.0825601358189e-24
475	rs465498	0.000368816	-0.655727	0.990864	-2.13473	1.29891764025e-05	-0.965589	0.999675	-3.55039	-5.68512	1.08265114176454e-26
352	rs34506158	2.30624	-1.09847	0.0170486	0.0016879	0.00457575	0.356646	0.897349	-1.08114	-1.07945	1.08319580688999e-24
377	rs35071105	2.28482	-1.17	0.0172057	0.00309876	0.00506938	-0.150821	0.88752	-1.0824	-1.0793	1.08336126484979e-24
480	rs4975540	0.000432107	0.148434	0.989313	-2.25845	1.47647294001e-05	1.02788	0.999631	-3.42431	-5.68276	1.08521274756962e-26
17	rs10866498	0.000423572	-5.17008	0.989522	10.9456	1.35503499664e-05	-5.04116	0.999661	8.70705	19.6526	1.09278962000291e-15
372	rs35013447	2.48726	-1.06032	0.0158274	0.000920173	0.00489968	0.291658	0.890875	-1.06974	-1.06882	1.09477410653849e-24
165	rs146006629	0.0182419	-1.47208	0.68679	0.1637	0.00056624	-1.355	0.986042	-1.23063	-1.06693	1.09684146957854e-24
562	rs548788174	1.42935	-1.47208	0.0272229	0.015696	0.00452486	0.367929	0.898374	-1.08242	-1.06673	1.09706724396716e-24
312	rs2736122	0.000478065	-0.855996	0.98819	-1.85735	1.64134368225e-05	-2.18717	0.99959	-1.50859	-3.36594	1.10077418975337e-25
237	rs187025959	0.214349	0.343796	0.157264	-0.0762569	0.00635475	0.127894	0.86291	-0.986503	-1.06276	1.10142792766041e-24
467	rs452384	0.000377888	-0.48032	0.990641	-2.22145	1.29691456129e-05	-1.06884	0.999676	-3.44617	-5.66761	1.10177859492166e-26
201	rs181990317	0.0221745	1.18758	0.643351	-0.0618295	0.000884117	1.36875	0.978375	-1.00047	-1.0623	1.10193484129352e-24
269	rs192554238	0.124195	1.07584	0.243613	0.00138092	0.00506658	0.263268	0.887576	-1.06198	-1.0606	1.10381218486938e-24
471	rs455433	0.000378559	-0.624956	0.990625	-2.14139	1.30387432464e-05	-0.99715	0.999674	-3.51753	-5.65891	1.11140549247997e-26
21	rs11133729	0.000381627	-0.540286	0.990549	-2.18627	1.296864144e-05	-1.04435	0.999676	-3.47206	-5.65833	1.11205544402594e-26
412	rs36077395	0.00533537	0.743796	0.882313	-0.825802	0.000177641	-0.604177	0.995579	-2.52894	-3.35475	1.1131652538366e-25
815	rs7737938	0.204197	-0.138304	0.163802	-0.0878784	0.00673358	-0.110044	0.855916	-0.963496	-1.05137	1.11404068727186e-24
596	rs558427413	0.0804443	-0.748763	0.332104	-0.108715	0.00276093	0.958814	0.935433	-0.940045	-1.04876	1.11695723885053e-24
808	rs7730303	2.11649	-1.13829	0.0185487	0.00265533	0.00555	0.0617199	0.878156	-1.05083	-1.04818	1.11760598426324e-24
45	rs114459929	0.0058685	0.0175473	0.872058	-1.02796	0.000276168	-0.5857	0.993143	-2.32091	-3.34886	1.11973282461145e-25
677	rs62329683	0.000874779	-3.13646	0.978599	2.89128	2.89356850561e-05	-3.63114	0.999277	2.97169	5.86297	1.1213997113636e-21
732	rs7447815	0.00038658	0.335829	0.990428	-2.26861	1.33364466481e-05	-1.11601	0.999667	-3.3807	-5.64931	1.12212790056758e-26
514	rs536029074	0.0616942	-0.226259	0.393336	-0.239822	0.0077822	0.497106	0.837132	-0.803973	-1.0438	1.12251550591287e-24
474	rs4635969	0.000616906	-1.95316	0.984812	-0.215156	2.01958562404e-05	-3.89265	0.999495	3.77672	3.56156	1.12272278513695e-22
670	rs60021514	0.000427852	0.617356	0.989417	-2.0857	1.511887689e-05	0.874752	0.999622	-3.55808	-5.64378	1.1283472580278e-26
441	rs377273382	13.3572	-0.478914	0.00298569	-0.00115268	0.00454585	-0.488376	0.897951	-1.03407	-1.03522	1.13218335570335e-24
530	rs540072153	0.133666	-1.25357	0.230327	0.0500762	0.00487675	-0.249034	0.89133	-1.08208	-1.03201	1.13582840791952e-24
521	rs537033313	0.0616942	1.46471	0.393336	0.172037	0.00391499	0.119368	0.910851	-1.20223	-1.0302	1.13788611707512e-24
60	rs115398795	0.0342196	1.42554	0.538941	0.160497	0.00236308	0.732323	0.944218	-1.18997	-1.02947	1.13871299967735e-24
483	rs4975612	0.000580662	-3.42802	0.985691	3.66815	1.88441941801e-05	-2.73555	0.999529	-0.0905924	3.57756	1.14083080935353e-22
263	rs191903160	0.0286684	0.293683	0.58251	-0.411626	0.00229382	1.3348	0.945765	-0.614678	-1.0263	1.14232289619899e-24
31	rs112933414	9.81407	-0.538836	0.00405924	-0.00144446	0.00580581	-0.158949	0.873252	-1.02174	-1.02319	1.14588684537472e-24
221	rs184171014	0.119216	0.903991	0.251232	-0.0420095	0.00655784	-0.055206	0.859146	-0.978708	-1.02072	1.14872221057028e-24
50	rs114745463	13.6494	-0.473299	0.00292197	-0.00113585	0.00574359	0.218634	0.874439	-1.01658	-1.01772	1.15217081089385e-24
814	rs773699939	0.128067	0.401571	0.238	-0.116715	0.00751349	-0.227441	0.841866	-0.900382	-1.0171	1.15288875214886e-24
179	rs147990073	0.235189	0.563639	0.145355	-0.0554456	0.00478717	0.594545	0.893113	-0.960141	-1.01559	1.15463174989864e-24
822	rs780713314	0.244311	0.640266	0.140691	-0.0469759	0.00324979	-0.840091	0.92486	-0.96784	-1.01482	1.15552145108752e-24
14	rs10548207	0.000424888	4.04735	0.989489	5.82677	1.51229209924e-05	5.14246	0.999622	9.27705	15.1038	1.15613890952214e-17
439	rs375545479	0.0632061	-0.154773	0.387574	-0.240522	0.00911719	-0.409629	0.814379	-0.773699	-1.01422	1.15620960002382e-24
414	rs36115365	0.000624202	-3.51485	0.984635	3.99435	1.95503696964e-05	-3.38099	0.999511	1.90068	5.89503	1.1579386614677e-21
570	rs550755760	2.19874	-1.19012	0.0178672	0.00363901	0.00568154	0.243125	0.875627	-1.01636	-1.01272	1.15794829817351e-24
37	rs113542229	9.91048	-0.53594	0.00401991	-0.00143668	0.00601714	-0.118419	0.869241	-1.01111	-1.01254	1.15815046218538e-24
243	rs187980140	0.081118	1.18252	0.330256	0.0304769	0.00348954	0.694595	0.919761	-1.0395	-1.00902	1.16223346035624e-24
423	rs370348	0.000375117	-0.477509	0.990709	-2.22642	1.29655445929e-05	-1.12275	0.999676	-3.38725	-5.61366	1.16284902189163e-26
222	rs184193308	0.0547107	0.435775	0.422339	-0.234283	0.00807038	0.550457	0.832113	-0.766166	-1.00045	1.17224230861614e-24
575	rs552530198	0.00490738	0.163658	0.890722	-1.095	0.000460643	-0.246243	0.988615	-2.20776	-3.30276	1.17256253860844e-25
73	rs116612087	0.201888	0.185292	0.165366	-0.0875421	0.00748933	0.175868	0.842295	-0.910487	-0.998029	1.17508246575212e-24
436	rs374083457	11.5348	-0.515792	0.00345577	-0.00127119	0.00596599	-0.248966	0.870209	-0.993944	-0.995215	1.17839379542133e-24
351	rs34476748	12.8236	-0.488776	0.00310954	-0.00118576	0.00550975	0.379472	0.878933	-0.992421	-0.993607	1.18029067385547e-24
546	rs543831696	1402.17	-0.0463893	2.85263039929462e-05	-1.42327e-05	0.00406034	0.664395	0.907846	-0.991775	-0.99179	1.18243730887174e-24
47	rs114499654	0.207713	0.444059	0.161477	-0.0721362	0.00388282	-0.813972	0.911518	-0.910516	-0.982653	1.19329085422071e-24
655	rs574228393	0.0918707	-0.176374	0.303328	-0.176002	0.0083608	0.416767	0.827116	-0.805735	-0.981737	1.19438402562541e-24
457	rs421629	0.000380348	-0.371856	0.990581	-2.26402	1.30148499121e-05	-1.17812	0.999675	-3.32168	-5.5857	1.19582909781936e-26
273	rs193201091	0.0664048	-1.59819	0.375923	0.244354	0.00189936	-0.822342	0.954669	-1.22408	-0.979727	1.1967866344239e-24
444	rs380286	0.000379971	-0.318639	0.99059	-2.28271	1.30141284001e-05	-1.19856	0.999675	-3.29743	-5.58014	1.20249657533536e-26
468	rs452932	0.000382921	-0.628006	0.990518	-2.13384	1.297368361e-05	-1.07557	0.999676	-3.43878	-5.57262	1.2115677613744e-26
198	rs1801075	0.000614852	1.77076	0.984861	-0.551185	2.25870166564e-05	2.57906	0.999436	-0.416008	-0.967193	1.21188235516389e-24
566	rs549854143	0.212961	0.351784	0.158127	-0.0762789	0.00818896	-0.0742317	0.830066	-0.883884	-0.960163	1.22043133909695e-24
56	rs115164942	18.1824	-0.409735	0.0021951	-0.000914495	0.00495127	-0.568586	0.889852	-0.959127	-0.960041	1.22057990757589e-24
88	rs13190087	0.00244223	0.85419	0.942458	-1.08379	9.09860345956e-05	1.31751	0.997731	-2.17815	-3.26194	1.22141806435469e-25
692	rs6554754	0.000785157	2.65504	0.980749	1.48166	3.18037346704e-05	5.03039	0.999206	9.07345	10.5551	1.22330169367535e-19
760	rs757458036	0.240864	0.649524	0.142418	-0.0467774	0.00566979	-0.570019	0.875853	-0.900851	-0.947628	1.23582578862734e-24
410	rs35976105	1.74607	-1.18252	0.0223956	0.00433334	0.0050226	0.570968	0.888443	-0.95179	-0.947457	1.23603750653384e-24
599	rs559936086	0.0446223	1.0736	0.472689	-0.0475654	0.00166649	2.50555	0.960004	1.40385	1.35629	1.23747162845296e-23
450	rs401681	0.00038126	-0.491603	0.990558	-2.21162	1.29605760064e-05	-1.1679	0.999676	-3.33574	-5.54737	1.24255557769738e-26
461	rs4432937	0.00397307	-1.07138	0.909648	-0.679951	0.000137108	-0.74954	0.996584	-2.5597	-3.23965	1.24895066612033e-25
812	rs773436517	0.346769	1.56749	0.103421	0.0724697	0.00613427	0.0475174	0.867034	-1.00785	-0.935384	1.25105069321274e-24
451	rs402710	0.000416526	-0.634124	0.989694	-2.08854	1.41258712336e-05	-1.02352	0.999647	-3.45088	-5.53942	1.25247186239271e-26
144	rs143664605	0.00435523	1.78538	0.90181	0.276868	0.000161552	1.76457	0.995977	-1.20733	-0.930465	1.25721947160664e-24
802	rs7721679	0.000800606	0.0828133	0.980378	-1.96218	3.051236644e-05	0.184035	0.999238	-3.57271	-5.53489	1.25815538413387e-26
105	rs138895564	0.0107086	-0.757083	0.788821	-0.551458	0.000392836	3.63611	0.990275	4.22986	3.6784	1.261877659651e-22
197	rs151161366	0.00838088	0.56217	0.826773	-0.745931	0.000271973	-0.18429	0.993247	-2.48199	-3.22792	1.26368791356849e-25
7	rs10073340	0.000616384	1.9557	0.984824	-0.21066	2.27577656601e-05	2.45919	0.999431	-0.714055	-0.924715	1.26446913336068e-24
316	rs2853667	0.00037274	0.802957	0.990768	-2.02312	1.334367841e-05	-0.997654	0.999667	-3.50547	-5.52859	1.26610407920173e-26
700	rs6870915	2.65786	-1.01313	0.0148265	0.000140384	0.00505849	0.623041	0.887735	-0.921146	-0.921005	1.26916870093725e-24
360	rs34736137	0.000378617	-3.13136	0.990623	2.52197	1.38293990641e-05	-4.91106	0.999654	8.06999	10.592	1.26922402571534e-19
40	rs113883055	0.0148222	-0.497268	0.729631	-0.563774	8.49741050596e-05	-0.917296	0.99788	-2.65838	-3.22216	1.27099114214568e-25
404	rs35768726	2.47029	-1.02365	0.0159344	0.000317168	0.00690004	2.34309	0.852878	1.38293	1.38324	1.27128324211803e-23
126	rs141288188	0.17703	-0.228831	0.184306	-0.0970325	0.00809946	2.38887	0.83161	1.48214	1.3851	1.27364775164731e-23
48	rs114573684	0.00436107	1.78353	0.901691	0.274309	0.000163349	1.77078	0.995933	-1.19096	-0.916646	1.2747133559789e-24
567	rs550124503	1.53436	-1.4325	0.0254071	0.0132008	0.00738964	-0.00217134	0.844066	-0.92916	-0.91596	1.27558873837552e-24
296	rs2736099	0.000394356	5.21583	0.990237	11.155	1.48911863881e-05	7.87857	0.999628	27.0763	38.2313	1.27983727327154e-07
276	rs200074943	6.45675	-0.594766	0.00615692	-0.00199898	0.0146589	2.37023	0.731811	1.39762	1.39562	1.28711367385126e-23
52	rs114884771	18.9398	-0.401571	0.0021075	-0.000884935	0.00363639	-0.858281	0.916666	-0.90482	-0.905705	1.2887364666022e-24
664	rs57843981	3.77041	-0.887147	0.0104976	-0.00114558	0.0078213	-0.0637335	0.836447	-0.903611	-0.904757	1.28995904220408e-24
202	rs182004811	16.4656	-0.430269	0.00242343	-0.000988858	0.00415329	0.787205	0.905935	-0.901184	-0.902173	1.29329731627037e-24
305	rs2736109	0.000384995	1.64003	0.990467	-0.994471	1.34620012836e-05	1.89314	0.999664	-2.20717	-3.20164	1.29734024466524e-25
689	rs6554691	0.000499259	-0.789191	0.987672	-1.89038	1.78595831236e-05	0.698215	0.999554	-3.61363	-5.50401	1.29761300642271e-26
506	rs532316931	0.139742	-1.00064	0.222542	-0.0144489	0.00595839	-0.562474	0.870353	-0.883788	-0.898237	1.29839673459589e-24
571	rs550776418	14.4009	-0.460719	0.00276991	-0.0010929	0.00780397	-0.14855	0.836751	-0.897006	-0.898098	1.29857697982729e-24
395	rs35442442	3.43173	-0.843409	0.0115216	-0.00169637	0.00741101	-0.289165	0.843686	-0.892671	-0.894368	1.30343101764141e-24
254	rs190230045	2.24808	-1.17749	0.0174819	0.00330091	0.00789578	-0.121513	0.835147	-0.895184	-0.891883	1.30667347681269e-24
154	rs144332314	0.0125042	-0.0815557	0.761844	-0.714882	0.000248693	0.362255	0.993821	-2.4781	-3.19298	1.308619748347e-25
384	rs35205394	4.13089	-0.845199	0.00959028	-0.00139282	0.00772198	-0.265446	0.838188	-0.881131	-0.882523	1.31896068536346e-24
306	rs2736111	0.000476499	-0.841622	0.988228	-1.87101	1.72161925776e-05	-2.26448	0.99957	-1.31278	-3.18379	1.32070413749723e-25
505	rs532145346	17.7272	-0.415194	0.00225134	-0.00093289	0.00622078	-0.539539	0.865412	-0.876805	-0.877738	1.32528723325929e-24
204	rs182217869	16.9317	-0.424776	0.00235686	-0.000967192	0.00530903	0.673097	0.882826	-0.872062	-0.87303	1.33154242388236e-24
77	rs11749061	0.000773055	-0.560703	0.98104	-1.8285	2.71215974656e-05	-0.116113	0.999322	-3.64175	-5.47025	1.34216438687478e-26
298	rs2736102	0.000408978	-0.753749	0.989879	-2.01538	1.42983809424e-05	-1.01609	0.999643	-3.45238	-5.46776	1.34551345900028e-26
81	rs12513872	0.000507702	-0.796055	0.987467	-1.8768	1.78543431936e-05	0.730733	0.999554	-3.59055	-5.46735	1.34607326810634e-26
28	rs112358200	1.593	-1.40507	0.0244948	0.0117792	0.00499108	0.716578	0.889065	-0.871145	-0.859366	1.34986054115813e-24
749	rs751387551	0.0536985	0.469097	0.426901	-0.231378	0.0146703	-0.298534	0.731659	-0.625144	-0.856522	1.35370477426236e-24
637	rs569883837	0.12635	1.11232	0.240457	0.0112346	0.00788471	0.320123	0.83534	-0.859133	-0.847898	1.36542954815937e-24
324	rs2853687	0.000477227	-0.560703	0.98821	-2.06491	1.67434819344e-05	-2.37028	0.999582	-1.08158	-3.1465	1.37088611748728e-25
261	rs191838500	0.0438871	0.758754	0.476831	-0.186668	0.00376027	-1.12038	0.914071	-0.653426	-0.840094	1.37612784928533e-24
612	rs56345976	0.00038588	2.5867	0.990445	0.988186	1.50867765889e-05	2.05773	0.999623	-1.82526	-0.837073	1.38029062229839e-24
390	rs35333551	0.0101031	0.629533	0.798354	-0.642421	0.000562833	2.93499	0.986124	2.1085	1.46607	1.38106704318883e-23
718	rs73022227	3.02617	-0.930717	0.0130456	-0.000915448	0.00889738	0.201456	0.81804	-0.835384	-0.836299	1.38135958035201e-24
633	rs568434442	0.128383	1.17499	0.237553	0.028371	0.008317	0.192672	0.827866	-0.864375	-0.836004	1.38176806590811e-24
456	rs421284	0.000380669	-0.618873	0.990573	-2.14239	1.30001350249e-05	-1.19889	0.999675	-3.29756	-5.43995	1.38345487848379e-26
211	rs182900977	16.1057	-0.435775	0.00247744	-0.00100502	0.00412855	-0.881543	0.906443	-0.832384	-0.833389	1.38538609958422e-24
604	rs561066875	0.217631	0.38532	0.155261	-0.0728377	0.00810322	-0.563858	0.831545	-0.758355	-0.831192	1.38843202729595e-24
645	rs570935685	0.340425	1.16505	0.105146	0.0158117	0.0079824	0.347872	0.833639	-0.846356	-0.830544	1.38933239612698e-24
303	rs2736107	0.000432518	4.02614	0.989303	5.74932	1.58190743824e-05	5.18955	0.999605	9.54248	15.2918	1.39524610368045e-17
578	rs553555275	0.0295656	1.69857	0.574997	0.401645	0.00196627	-2.33879	0.953147	1.07646	1.47811	1.39778367547181e-23
705	rs6882077	3.32928	-0.839837	0.011872	-0.0017847	0.00947264	0.098216	0.808528	-0.822606	-0.824391	1.39790757377882e-24
11	rs10078761	0.000422965	0.259823	0.989537	-2.24653	1.484252676e-05	1.2397	0.999629	-3.18161	-5.42815	1.39988826903328e-26
495	rs529814603	0.0740467	0.724107	0.350733	-0.124006	0.00347317	1.1125	0.920108	-0.694145	-0.818151	1.40665818959528e-24
22	rs111625867	0.357199	1.26743	0.100705	0.0278137	0.00858249	-0.236059	0.823342	-0.84383	-0.816016	1.40966396947833e-24
205	rs182364244	0.250996	0.76882	0.137459	-0.0333113	0.0104367	-0.129273	0.793074	-0.78107	-0.814381	1.41197061563748e-24
323	rs2853685	0.000468539	-0.647977	0.988422	-2.02182	1.68336242944e-05	-2.36352	0.999579	-1.09489	-3.11672	1.41232148027103e-25
710	rs6899038	4.21929	-0.737201	0.00939123	-0.0021659	0.00992114	0.0085727	0.801264	-0.807859	-0.810025	1.41813489227041e-24
707	rs6885566	16.57	-0.400213	0.00240818	-0.00101268	0.00925892	-0.261115	0.812036	-0.808069	-0.809081	1.41947355445707e-24
155	rs144442467	0.085471	1.11933	0.318799	0.00776214	0.00972476	0.00523618	0.804428	-0.815903	-0.808141	1.4208095449559e-24
311	rs2736120	0.199828	0.153505	0.166787	-0.0892676	0.0114586	-0.290393	0.777323	-0.718242	-0.80751	1.4217059211677e-24
315	rs2853666	0.000412409	-0.836276	0.989795	-1.94633	1.43003472964e-05	-1.00824	0.999643	-3.46026	-5.40659	1.43039044960748e-26
434	rs373197494	0.111165	0.57691	0.264612	-0.109644	0.0125888	0.264373	0.760618	-0.688266	-0.797909	1.43542131149888e-24
286	rs2447853	0.000380747	-0.638728	0.990571	-2.12992	1.30534077025e-05	-1.21894	0.999674	-3.27129	-5.40121	1.43810603917624e-26
367	rs34880677	0.000617049	1.96512	0.984808	-0.191978	2.276816656e-05	2.50367	0.999431	-0.603528	-0.795506	1.43887560174055e-24
574	rs552362599	0.312999	1.30763	0.113315	0.0367451	0.00850267	0.30754	0.824697	-0.831619	-0.794874	1.43978426691369e-24
535	rs541614179	0.0165119	1.07138	0.707815	-0.208952	0.00322648	-2.55742	0.925359	1.72858	1.51963	1.4570485936407e-23
413	rs36077524	0.760295	-2.0365	0.0499815	0.0780083	0.00837459	0.199028	0.82688	-0.860509	-0.782501	1.4577103028465e-24
291	rs2735945	0.000409774	-0.834499	0.98986	-1.95095	1.42919534209e-05	-1.03232	0.999643	-3.436	-5.38695	1.45876549661947e-26
129	rs141806326	9.33384	-0.573952	0.00426719	-0.00143531	0.00836762	-0.492865	0.827	-0.776785	-0.77822	1.46396351712994e-24
757	rs756770262	0.220464	0.442676	0.153572	-0.0683179	0.0104136	0.445343	0.793437	-0.709893	-0.778211	1.46397642260856e-24
387	rs35243220	4.21929	-0.737201	0.00939123	-0.0021659	0.00997789	0.279042	0.800354	-0.774445	-0.776611	1.46632115932789e-24
498	rs530042564	0.0412809	1.70874	0.49212	0.379685	0.00321251	0.557152	0.925658	-1.15587	-0.776183	1.46694848337721e-24
829	rs78741832	0.00745439	1.01103	0.842915	-0.494673	0.000679238	1.89769	0.983303	-0.2757	-0.770374	1.47549552375468e-24
347	rs34218850	0.000412313	-0.772193	0.989797	-1.99745	1.43022381489e-05	-1.0869	0.999643	-3.37782	-5.37528	1.47588767021175e-26
53	rs114886869	0.0039146	0.333178	0.910859	-1.15821	0.000136715	-1.36506	0.996594	-1.91255	-3.07076	1.47873902988813e-25
244	rs188399318	0.287009	1.10768	0.122321	0.009804	0.000776302	1.57055	0.980962	-0.770828	-0.761024	1.48935609844135e-24
789	rs769865902	2.95175	-1.02789	0.0133701	0.000333046	0.0112146	0.0205582	0.781027	-0.759239	-0.758906	1.49251330526006e-24
141	rs143384889	1.593	-1.40507	0.0244948	0.0117792	0.00590057	0.765267	0.871449	-0.770539	-0.75876	1.49273101300113e-24
793	rs77081606	0.00253875	0.268909	0.940319	-1.37537	0.000100693	1.62216	0.997489	-1.68114	-3.05651	1.49995926063784e-25
638	rs569957123	0.00957933	2.96366	0.806788	2.72115	0.00365412	0.419743	0.916294	-1.1595	1.56165	1.51957064411927e-23
541	rs542181647	0.182183	-0.839837	0.180032	-0.0357544	0.00697811	-0.766186	0.85146	-0.703531	-0.739285	1.52208693050988e-24
678	rs62329691	0.00669706	0.672917	0.856585	-0.777068	0.000254049	0.74005	0.993689	-2.26061	-3.03768	1.52848091380669e-25
643	rs570690323	16.8422	-0.413828	0.00236936	-0.000983205	0.0099381	-0.436803	0.800992	-0.730791	-0.731774	1.53356234157845e-24
10	rs10078149	11.1993	-0.459326	0.00355893	-0.00140721	0.011358	-0.25463	0.778846	-0.7292	-0.730607	1.53535321058194e-24
587	rs555685122	16.2841	-0.43302	0.00245037	-0.000996958	0.0119091	-0.14311	0.770577	-0.728203	-0.7292	1.53751446493779e-24
41	rs114043934	1.14798	-1.6566	0.0336705	0.0290763	0.0059654	-0.778333	0.87022	-0.757366	-0.72829	1.53891510458241e-24
625	rs565829318	0.333228	1.45021	0.107173	0.0560171	0.00369891	0.998524	0.915355	-0.778315	-0.722298	1.54816353840963e-24
373	rs35029535	0.000398862	-3.22268	0.990127	2.83258	1.42220248641e-05	-2.33269	0.999645	-1.25135	1.58123	1.54962659528219e-23
761	rs757479386	7.81159	-0.628006	0.00509451	-0.00154915	0.0109351	0.356591	0.785313	-0.719358	-0.720907	1.55031801358754e-24
648	rs572793657	0.0554271	0.752085	0.419168	-0.1531	0.00339104	1.23876	0.921849	-0.567258	-0.720358	1.55117058715334e-24
253	rs190149302	0.275349	0.990356	0.126843	-0.00561582	0.00824911	0.648465	0.829031	-0.708829	-0.714445	1.5603689672347e-24
772	rs762145856	1.83554	-1.30763	0.0213272	0.0074546	0.00422018	1.00093	0.904564	-0.721531	-0.714076	1.5609444743033e-24
549	rs544686865	3.88352	-0.894602	0.0101949	-0.00104406	0.00407063	1.02896	0.907634	-0.710518	-0.711562	1.56487442128603e-24
508	rs534270921	0.0632131	1.09618	0.387548	-0.0123014	0.0126603	0.188925	0.759585	-0.69914	-0.711441	1.5650638171251e-24
602	rs560412835	0.114949	0.804688	0.258149	-0.0657247	0.00640338	0.8943	0.862006	-0.645569	-0.711293	1.56529473321739e-24
539	rs541924694	6.45184	-0.6919	0.00616159	-0.00161547	0.0129195	-0.0126062	0.755865	-0.704957	-0.706572	1.57270210135447e-24
492	rs527718152	0.114949	0.804688	0.258149	-0.0657247	0.00672753	0.884525	0.856026	-0.634192	-0.699916	1.58320469316247e-24
238	rs187360479	0.00736013	-0.40293	0.844592	-0.862291	0.000243394	-0.922974	0.993952	-2.13065	-2.99294	1.59842071442147e-25
657	rs575371576	0.0259235	0.594766	0.606764	-0.359352	0.0131254	-0.997739	0.752936	-0.324286	-0.683638	1.60918747943755e-24
661	rs577710767	6.8152	-0.672917	0.00583498	-0.00160495	0.0120269	-0.368331	0.768834	-0.680156	-0.681761	1.61221104474127e-24
127	rs141565455	0.0137395	2.26196	0.744332	1.22223	0.000770262	0.409767	0.981107	-1.90212	-0.679888	1.61523341399655e-24
489	rs4975620	0.000422918	0.287147	0.989538	-2.23919	1.47996398209e-05	1.34675	0.99963	-3.04467	-5.28386	1.61716536031715e-26
729	rs73731716	2.68165	-1.04722	0.014697	0.000655779	0.00711212	0.792336	0.849038	-0.678853	-0.678197	1.61796658484136e-24
212	rs182954395	3.67964	-0.919183	0.0107537	-0.000863089	0.00541836	0.940535	0.880701	-0.673525	-0.674388	1.624141499099e-24
680	rs62331328	0.000389501	0.730639	0.990356	-2.05639	1.37836957696e-05	-1.23992	0.999656	-3.21832	-5.2747	1.63204659190627e-26
510	rs534881275	11.4077	-0.518657	0.00349414	-0.00128016	0.0143168	-0.0124115	0.73642	-0.666642	-0.667922	1.63467690575194e-24
340	rs33987166	0.00261373	2.05998	0.938665	0.59593	0.000147489	3.5127	0.996326	3.34358	3.93951	1.63838596800495e-22
824	rs781592645	0.0463641	1.06252	0.463155	-0.0495842	0.00503175	-1.0419	0.888262	-0.613675	-0.663259	1.64231774122671e-24
797	rs77157432	0.00313199	-1.62576	0.927386	-0.0857083	0.00011315	-0.334226	0.997179	-2.87968	-2.96538	1.64307216009476e-25
348	rs34266205	8.73588	-0.593271	0.00455795	-0.00148205	0.0145902	-0.0353136	0.732732	-0.659295	-0.660777	1.64639953560694e-24
502	rs530917142	3.22813	-0.982203	0.0122394	-0.000253649	0.0127507	0.367784	0.758284	-0.658711	-0.658964	1.64938604645994e-24
57	rs115263868	0.00482331	1.17499	0.892393	-0.498618	0.000211185	0.571114	0.994748	-2.46235	-2.96097	1.65033972103477e-25
229	rs185194671	13.5954	-0.474701	0.00293355	-0.00113841	0.0142268	-0.182836	0.737643	-0.656695	-0.657834	1.65125188814476e-24
628	rs566704993	0.0623674	1.06915	0.390749	-0.0244316	0.0106911	0.617801	0.789092	-0.627578	-0.65201	1.66089725666585e-24
181	rs148210720	0.00702093	0.752085	0.850685	-0.710261	0.000321844	0.592402	0.992018	-2.24122	-2.95148	1.66607400988706e-25
422	rs369797524	0.0145781	1.35317	0.732895	0.0109385	0.00161581	1.42265	0.961173	-0.651648	-0.640709	1.67977212755247e-24
51	rs114838763	12.2847	-0.498687	0.00324551	-0.00122183	0.0154142	-0.0491423	0.721836	-0.638901	-0.640123	1.68075705417434e-24
666	rs57992530	0.00698668	2.48929	0.851305	1.68465	0.000359103	0.277454	0.991102	-2.32283	-0.638188	1.68401266068035e-24
449	rs397640	0.0011269	-2.63274	0.9726	1.57209	3.26396258721e-05	-1.64134	0.999185	-2.21006	-0.637971	1.68437776057539e-24
620	rs565122293	7.51309	-0.56217	0.00529585	-0.00181812	0.010615	-0.609421	0.79028	-0.634238	-0.636057	1.68760601580065e-24
573	rs552028621	4.29345	-0.787482	0.00923051	-0.00177464	0.0140359	-0.334259	0.740249	-0.632663	-0.634437	1.69034089915909e-24
577	rs553226888	0.17388	-0.407011	0.18702	-0.0880339	0.0098709	0.813623	0.802071	-0.544445	-0.632479	1.6936546513208e-24
778	rs763505892	5.37716	-0.758754	0.00738395	-0.00158018	0.0059288	-0.952777	0.870913	-0.628335	-0.629915	1.6980027942624e-24
361	rs34742644	2.54244	-1.04722	0.0154892	0.000687998	0.00504564	1.02266	0.887988	-0.63023	-0.629542	1.69863541755627e-24
380	rs35083412	1.59441	-1.24536	0.0244737	0.00658926	0.00447285	1.07184	0.899425	-0.631781	-0.625192	1.70604143503865e-24
420	rs369285013	0.248332	0.755415	0.138729	-0.03509	0.00595334	1.00109	0.870448	-0.585666	-0.620756	1.71362609809082e-24
120	rs140124989	0.105005	-2.27343	0.275852	0.551492	0.00236075	0.759368	0.94427	-1.17137	-0.619879	1.71512997572236e-24
691	rs6554744	0.00808378	0.0463893	0.831881	-0.890648	0.000284185	-0.948256	0.992945	-2.03062	-2.92127	1.71718032719598e-25
55	rs115135813	5.78167	-0.724107	0.00687088	-0.00164599	0.0154073	0.253478	0.721927	-0.616744	-0.61839	1.71768597374101e-24
619	rs564555706	4.91039	-0.794336	0.00808017	-0.00150733	0.0121656	-0.54186	0.766788	-0.615335	-0.616842	1.720346205614e-24
500	rs530412602	3.07849	-1.00479	0.0128267	2.00467538867804e-05	0.00149335	-1.47315	0.96401	-0.616221	-0.616201	1.72144972497305e-24
29	rs112375115	2.85337	-0.972102	0.0138247	-0.000428533	0.00584965	0.974838	0.872417	-0.614961	-0.615389	1.72284754695348e-24
520	rs536953904	0.262132	0.85419	0.132392	-0.0227085	0.0140406	0.471939	0.740184	-0.591462	-0.614171	1.72494808520594e-24
738	rs746319280	3.91502	-0.890868	0.0101137	-0.00106925	0.00871224	0.778878	0.821149	-0.611525	-0.612594	1.72766893475844e-24
115	rs139903221	0.0484751	1.45021	0.452105	0.174577	0.00257719	3.33465	0.93947	3.8211	3.99568	1.73303957242303e-22
12	rs10078991	0.234406	-0.198058	0.145769	-0.0759179	0.0044015	1.17541	0.90087	-0.533347	-0.609265	1.73343050011208e-24
675	rs61574973	0.000396811	-0.420665	0.990177	-2.22391	1.38322998724e-05	-1.41129	0.999654	-2.98947	-5.21338	1.73526323698123e-26
184	rs148540276	0.0723412	0.0426256	0.356058	-0.21975	0.00607433	-1.20104	0.868162	-0.386932	-0.606682	1.73791406878213e-24
605	rs561947207	0.310309	1.28155	0.114185	0.0331436	0.00667754	0.883225	0.856943	-0.638012	-0.604868	1.74106890737458e-24
799	rs7717443	0.0017875	2.35949	0.957224	1.08864	1.36115985721e-05	5.25699	0.99966	9.82026	10.9089	1.74254408783825e-19
690	rs6554743	0.00788786	0.0488987	0.835285	-0.90077	0.000277646	-0.988633	0.993107	-2.00327	-2.90404	1.74701474468683e-25
558	rs547637424	0.0426227	-0.861432	0.484128	-0.151321	0.00287121	1.39052	0.933027	-0.44971	-0.601032	1.74776183115454e-24
200	rs181612536	0.0801157	-0.838055	0.333012	-0.0855487	0.00207878	-1.44218	0.950598	-0.515309	-0.600858	1.74806590173873e-24
744	rs748903478	0.272616	0.972102	0.127952	-0.0079993	0.0172108	0.163033	0.699168	-0.591311	-0.59931	1.75077339039641e-24
758	rs757012420	12.5424	-0.494434	0.00317905	-0.00120348	0.00582317	0.996699	0.872921	-0.597889	-0.599092	1.75115433257632e-24
787	rs76865707	0.00435861	1.77681	0.901741	0.263342	0.00015624	1.96111	0.996109	-0.859074	-0.595732	1.75704842862801e-24
755	rs755894067	0.23464	0.359796	0.145645	-0.0692773	0.0120095	-0.734977	0.76909	-0.525135	-0.594413	1.7593686172122e-24
819	rs778093620	0.136621	1.41865	0.226473	0.0995	0.00859173	0.647825	0.823185	-0.693591	-0.594091	1.75993506029668e-24
528	rs539392304	0.217019	0.375888	0.155631	-0.0735879	0.00928465	0.88086	0.811612	-0.519755	-0.593343	1.76125203651993e-24
716	rs72709472	0.0135838	-0.923014	0.746494	-0.368194	0.000365406	-2.0722	0.990948	-0.224793	-0.592987	1.76187856059706e-24
503	rs531454037	12.0361	-0.504372	0.00331232	-0.0012376	0.0176454	0.0388508	0.693897	-0.591394	-0.592632	1.76250485504705e-24
133	rs142215922	14.4127	-0.449598	0.00276765	-0.00110602	0.013389	-0.517081	0.749217	-0.591424	-0.59253	1.7626832106168e-24
511	rs535171691	19.5909	-0.394787	0.00203761	-0.000861056	0.0141013	0.470994	0.739353	-0.590287	-0.591149	1.76512053692438e-24
188	rs149583527	5.54142	-0.747105	0.00716663	-0.00159613	0.0139651	-0.487284	0.74122	-0.587889	-0.589485	1.76805997941e-24
809	rs77307221	4.28182	-0.829185	0.00925536	-0.00146748	0.0148445	0.426804	0.729335	-0.587008	-0.588475	1.76984560875421e-24
550	rs544752402	0.17719	-0.228831	0.184171	-0.0969531	0.0182809	0.5095	0.686331	-0.490626	-0.587579	1.77143238185783e-24
258	rs191039157	2.22911	-1.18504	0.017628	0.00348516	0.00937574	0.770962	0.810114	-0.589908	-0.586423	1.7734815194915e-24
118	rs139998754	0.169753	-0.361133	0.190701	-0.093358	0.0151401	-0.650466	0.725425	-0.4928	-0.586158	1.77395163184747e-24
112	rs139564727	7.81159	-0.628006	0.00509451	-0.00154915	0.00347328	1.21554	0.920106	-0.583774	-0.585323	1.77543296202143e-24
752	rs754588709	10.0739	-0.550466	0.00395495	-0.00138219	0.00585427	-1.01439	0.872329	-0.580345	-0.581727	1.7818293835361e-24
583	rs554430123	2.56758	-1.10306	0.0153399	0.001603	0.009274	0.787837	0.811787	-0.583158	-0.581555	1.78213616157903e-24
193	rs150650447	5.23686	-0.762101	0.00758027	-0.00160327	0.0140513	0.510876	0.740038	-0.577038	-0.578641	1.7873366604593e-24
460	rs4404721	0.000398454	-0.37858	0.990137	-2.23852	1.39145412484e-05	-1.4414	0.999652	-2.94356	-5.18209	1.79042091188346e-26
32	rs113028485	0.0116866	-0.100434	0.773896	-0.739476	0.000529202	-0.243289	0.986943	-2.14	-2.87947	1.7904745432417e-25
302	rs2736106	0.000377252	-2.81949	0.990657	1.60107	1.40006930625e-05	-4.69374	0.99965	7.0328	8.63388	1.79123007180763e-20
262	rs191859660	9.33646	-0.573952	0.004266	-0.00143491	0.016914	0.316739	0.702814	-0.571444	-0.572879	1.79766419196197e-24
275	rs199708649	0.00679423	-0.861432	0.854806	-0.647682	0.000227877	-0.851527	0.994335	-2.22626	-2.87394	1.80040326593051e-25
119	rs140121356	0.0374822	-1.74319	0.516248	0.421275	0.00208752	-1.03536	0.9504	-0.992482	-0.571207	1.80067358020077e-24
136	rs142684416	8.73588	-0.593271	0.00455795	-0.00148205	0.0162705	0.381374	0.710852	-0.568712	-0.570194	1.80249719879447e-24
747	rs750333118	0.0916001	1.86773	0.303951	0.348985	0.00732515	0.187005	0.845217	-0.918085	-0.5691	1.80447098112925e-24
341	rs33987455	0.00958513	-0.804688	0.806693	-0.560563	0.000394547	-0.0953094	0.990233	-2.30986	-2.87042	1.80675289319376e-25
825	rs78328885	0.363026	1.62108	0.0992493	0.0781456	0.00664256	0.875662	0.857586	-0.645717	-0.567571	1.80723217923325e-24
301	rs2736105	0.000370787	-0.796055	0.990815	-2.03118	1.32324975225e-05	1.31698	0.999669	-3.14021	-5.17139	1.8096761256734e-26
721	rs73022239	10.5595	-0.446827	0.00377377	-0.00151373	0.0174192	0.314419	0.696631	-0.561968	-0.563481	1.81463837281666e-24
563	rs549494334	5.94826	-0.701486	0.00667974	-0.00170758	0.0143348	-0.557707	0.736177	-0.551749	-0.553456	1.83292191987813e-24
247	rs189400448	0.226922	0.518657	0.149856	-0.0610189	0.022932	0.197621	0.635607	-0.49235	-0.553369	1.83308226380441e-24
561	rs548657715	0.143853	1.47208	0.217565	0.113061	0.0132328	0.294576	0.751416	-0.663385	-0.550325	1.83867072379758e-24
464	rs4498293	0.00175302	-0.579873	0.958015	-1.42415	5.47586680081e-05	-1.93493	0.998633	-1.42812	-2.85227	1.83985440514862e-25
314	rs28428579	10.4378	-0.494434	0.0038176	-0.00144582	0.0198711	0.134912	0.668102	-0.545383	-0.546829	1.84510941736771e-24
820	rs778506127	9.47953	-0.569525	0.00420189	-0.00142391	0.0146797	0.566703	0.731532	-0.540046	-0.54147	1.85502432551691e-24
595	rs558177671	14.5929	-0.457934	0.00273357	-0.00108204	0.00229551	1.39361	0.945727	-0.538495	-0.539578	1.85853772497378e-24
138	rs142922005	4.70595	-0.811637	0.00842824	-0.00145591	0.0179522	-0.38077	0.690223	-0.535916	-0.537372	1.86264182483511e-24
43	rs11414507	0.000777026	3.16893	0.980945	2.94519	2.72154195856e-05	4.33161	0.99932	5.72826	8.67345	1.86354203658088e-20
378	rs35079836	2.4845	-1.04505	0.0158447	0.000666443	0.00576023	1.07462	0.874121	-0.531502	-0.530836	1.87485602351781e-24
626	rs566043769	0.130699	1.22387	0.23433	0.0419955	0.0112243	-0.692758	0.780879	-0.571688	-0.529693	1.87700037353517e-24
607	rs56224111	0.00357697	-0.401571	0.917916	-1.17599	0.000109918	-1.61072	0.99726	-1.65616	-2.83216	1.87722330301157e-25
527	rs539080954	2.00199	-1.25082	0.0195887	0.00543223	0.00447503	-1.1694	0.899381	-0.533261	-0.527828	1.88050291970019e-24
509	rs534713521	5.03697	-0.784068	0.00787871	-0.00153319	0.0146771	-0.599364	0.731568	-0.526175	-0.527709	1.88072810143273e-24
762	rs758242515	2.26721	-1.16505	0.017337	0.00302152	0.00932175	-0.864122	0.811001	-0.530217	-0.527196	1.88169273050317e-24
279	rs200382623	8.13576	-0.606775	0.00489251	-0.00155161	0.0208032	-0.19026	0.657861	-0.524362	-0.525913	1.8841077985555e-24
740	rs746989674	6.1949	-0.706303	0.0064155	-0.00161785	0.0145555	0.610619	0.733199	-0.523937	-0.525555	1.88478223424146e-24
357	rs34630753	1.41661	-1.49085	0.0274611	0.0165955	0.00594658	1.05031	0.870576	-0.542145	-0.52555	1.88479266478985e-24
764	rs758494245	0.183694	-0.0438801	0.178816	-0.0983317	0.00598966	-2.58062	0.869761	1.87695	1.77862	1.88777426477172e-23
170	rs146547094	4.40373	-0.816875	0.00900144	-0.00151784	0.0104177	0.819403	0.793373	-0.522075	-0.523593	1.8884836701517e-24
428	rs371655785	7.51261	-0.508647	0.00529618	-0.00197001	0.0140266	0.642792	0.740376	-0.521305	-0.523275	1.88908401317824e-24
240	rs187598426	0.03625	-1.99815	0.52459	0.675455	0.00171014	-0.917106	0.958999	-1.19379	-0.518331	1.89844686133955e-24
142	rs143515966	0.130795	1.22919	0.234199	0.0435105	0.0108362	0.735462	0.786841	-0.560056	-0.516545	1.90184094597651e-24
6	rs10069690	0.000475265	2.52408	0.988258	0.925808	1.67688612004e-05	4.32627	0.999581	5.46563	6.39144	1.90227593883153e-21
338	rs33963617	0.0125897	-0.266311	0.760606	-0.68785	0.000390497	-0.616963	0.990332	-2.13098	-2.81883	1.90240553222685e-25
65	rs115620695	11.8149	-0.508647	0.00337413	-0.00125344	0.0222314	0.0142981	0.642762	-0.514611	-0.515865	1.90313568755595e-24
594	rs557985747	0.0313014	0.924934	0.560999	-0.171658	0.00288537	-1.46911	0.932719	-0.342899	-0.514557	1.90562635947232e-24
653	rs573891460	0.106976	0.497268	0.272154	-0.125184	0.00431151	1.31153	0.9027	-0.388603	-0.513787	1.90709383950858e-24
239	rs187572751	14.0016	-0.467699	0.00284868	-0.00111481	0.0167684	-0.531542	0.704617	-0.510201	-0.511316	1.91181278502361e-24
174	rs147104420	0.00600506	0.293683	0.86947	-0.980579	0.000251898	-1.19143	0.993742	-1.83163	-2.81221	1.91505376519045e-25
376	rs35045715	3.03669	-1.01313	0.013001	0.000129144	0.0221254	0.151831	0.643859	-0.508793	-0.508664	1.91688854065064e-24
601	rs56000905	14.5126	-0.459326	0.00274864	-0.00108626	1.56819168016e-05	-2.61518	0.999608	-0.504028	-0.505114	1.92370623939243e-24
785	rs767073046	3.99674	-0.881587	0.00990898	-0.00112859	0.0216364	-0.251529	0.648968	-0.502909	-0.504038	1.92577707587321e-24
318	rs2853669	0.000418069	4.06322	0.989656	5.8838	1.49410079296e-05	4.7713	0.999627	7.43196	13.3158	1.9340561779163e-18
660	rs577260231	3.47668	-0.940424	0.0113744	-0.000690043	0.0174848	-0.534358	0.695836	-0.495751	-0.496441	1.94046281442873e-24
96	rs137920416	12.1493	-0.501527	0.00328156	-0.00123077	0.0229741	0.185851	0.635182	-0.493209	-0.494439	1.94435075245357e-24
61	rs115431461	10.5398	-0.538836	0.00378078	-0.00134511	0.0196213	0.446617	0.670901	-0.488788	-0.490133	1.95274250029472e-24
180	rs148096842	0.0870783	-0.720853	0.314767	-0.107217	0.00163719	-1.60353	0.96068	-0.382903	-0.49012	1.95276774825658e-24
784	rs766889596	12.2594	-0.500107	0.00325218	-0.00122205	0.0241544	0.0295953	0.623495	-0.488139	-0.489361	1.95424914297601e-24
763	rs758250417	2.41937	-1.12639	0.0162643	0.00211871	0.0347099	-2.86461	0.535404	1.81347	1.81559	1.95886980131966e-23
659	rs577014580	0.0541172	1.71361	0.425002	0.347308	0.00453922	-0.83116	0.898085	-0.831598	-0.48429	1.96418521725323e-24
497	rs529834639	0.0422803	1.89645	0.486143	0.541311	0.00309733	0.795369	0.928132	-1.02289	-0.481576	1.96952399260807e-24
518	rs536745012	1.66742	-1.369	0.0234272	0.0101001	0.0235552	-0.140044	0.629374	-0.49011	-0.480009	1.97261114951523e-24
54	rs115047403	4.51706	-0.787482	0.00877759	-0.00168656	0.016187	-0.636348	0.711909	-0.478099	-0.479786	1.9730518780891e-24
407	rs35888851	0.000385409	5.64107	0.990457	13.433	1.36187569296e-05	5.12126	0.99966	9.11643	22.5495	1.97977127778246e-14
437	rs375200599	0.276155	1.00271	0.12652	-0.00403149	0.0171262	-0.60966	0.700204	-0.472199	-0.476231	1.98007892073046e-24
609	rs562321057	0.326241	1.44307	0.109218	0.055893	0.0206342	0.165231	0.659694	-0.52995	-0.474057	1.98438848073904e-24
776	rs763060661	0.231049	0.579873	0.147575	-0.0550237	0.0124175	-2.61275	0.763103	1.88458	1.82956	1.98642814263223e-23
397	rs35535053	0.00485985	0.896473	0.891666	-0.752968	0.000205363	1.11288	0.994892	-2.0224	-2.77537	1.98691456765756e-25
5	rs10062792	6.63694	-0.596262	0.00599076	-0.00193945	0.0116595	0.846848	0.774301	-0.466632	-0.468571	1.99530365484608e-24
635	rs569423685	0.195802	0.129452	0.169634	-0.0915231	0.0104412	-1.01882	0.793003	-0.37596	-0.467483	1.99747606724807e-24
469	rs4530805	0.000394543	-0.43302	0.990233	-2.22152	1.39079768356e-05	-1.50706	0.999652	-2.84704	-5.06856	2.0056636176151e-26
217	rs183231968	0.0599338	-0.305481	0.400265	-0.236958	0.00165804	1.70226	0.960199	-0.220753	-0.45771	2.01709266029504e-24
714	rs72709460	0.00661473	1.23723	0.858098	-0.319542	0.000364684	3.71022	0.990965	4.46735	4.14781	2.01779218237833e-22
686	rs6554678	0.00176336	-0.614326	0.957777	-1.40167	5.45052928729e-05	-1.97315	0.998639	-1.35584	-2.75751	2.02271819618651e-25
708	rs6888533	0.0163936	-0.283231	0.709301	-0.589283	0.000395883	0.546424	0.9902	-2.16486	-2.75414	2.02954940854346e-25
529	rs539417816	0.104886	0.394787	0.27608	-0.140022	0.04102	0.342278	0.493705	-0.311398	-0.451421	2.02981955421975e-24
74	rs116761974	22.8537	-0.36381	0.0017472	-0.000758738	0.0271518	0.0898815	0.595665	-0.45035	-0.451109	2.03045230571819e-24
435	rs373983866	0.196835	0.15858	0.168894	-0.0903753	0.0255175	-0.610404	0.610524	-0.357738	-0.448113	2.03654441839533e-24
771	rs762089157	0.143566	1.31354	0.217906	0.0650968	0.0117614	-0.768235	0.772777	-0.51287	-0.447773	2.03723648035899e-24
759	rs757180477	0.0948745	-0.439913	0.296572	-0.147198	0.0029911	1.48972	0.930425	-0.300245	-0.447443	2.03791027531548e-24
534	rs541502212	1.60064	-1.40172	0.0243808	0.0116103	0.0254068	-0.215029	0.611558	-0.458667	-0.447056	2.03869754482186e-24
33	rs113057381	0.0181968	1.99448	0.687323	0.785772	0.00327077	0.357767	0.924412	-1.23207	-0.446294	2.0402521574934e-24
329	rs3134643	0.0756835	0.464904	0.345771	-0.174782	0.0106232	1.14397	0.790151	-0.26366	-0.438442	2.05633484159456e-24
331	rs33954691	0.000914851	0.334503	0.97764	-1.84555	3.46930424064e-05	2.29506	0.999133	-0.894108	-2.73966	2.05915559705694e-25
723	rs73022243	4.91377	-0.730638	0.00807466	-0.00189846	0.0195978	0.604237	0.671166	-0.433579	-0.435477	2.06244060984807e-24
525	rs538327849	0.01072	0.799501	0.788644	-0.525054	0.000484933	-0.0304742	0.988022	-2.21188	-2.73693	2.06477258146557e-25
220	rs183822045	0.0897009	1.60725	0.308402	0.213964	0.0137821	0.311939	0.743742	-0.644601	-0.430637	2.07244784433955e-24
110	rs139483943	0.00801031	1.10537	0.833154	-0.386353	0.000335677	-0.312934	0.991678	-2.34586	-2.73222	2.07453121481678e-25
796	rs7713218	0.000377482	5.31105	0.990651	11.6355	1.34741853184e-05	5.03226	0.999663	8.65943	20.2949	2.07722680173952e-15
250	rs189997722	0.0113007	0.799501	0.779717	-0.507222	0.000471246	-0.0779742	0.988356	-2.22348	-2.7307	2.07767975186473e-25
266	rs192324636	22.1947	-0.369171	0.00179899	-0.000777714	0.0253727	0.393567	0.611877	-0.425828	-0.426605	2.08082041811339e-24
424	rs370735794	10.7699	-0.533049	0.0037003	-0.00132788	0.0226981	0.51182	0.637978	-0.424462	-0.42579	2.08251729009207e-24
616	rs563711355	2.5761	-1.10076	0.0152899	0.00155922	0.0045545	-1.26128	0.897777	-0.426194	-0.424634	2.08492576021094e-24
429	rs372081008	16.1057	-0.435775	0.00247744	-0.00100502	0.00651133	1.14233	0.860006	-0.421953	-0.422958	2.08842324240941e-24
569	rs550585007	0.057857	1.00479	0.40876	-0.0564256	0.00270273	-1.47104	0.936708	-0.366502	-0.422928	2.08848731485597e-24
470	rs4532396	0.00176375	-0.573952	0.957768	-1.42454	5.48421708025e-05	-1.99928	0.998631	-1.30094	-2.72548	2.08855629252029e-25
228	rs185054716	0.00919404	0.866894	0.813107	-0.533082	0.000368172	-0.564046	0.99088	-2.191	-2.72408	2.09147739448351e-25
319	rs2853672	0.000379352	6.16541	0.990605	16.4938	1.30012888329e-05	7.24669	0.999675	22.2328	38.7265	2.10002363146712e-07
38	rs113551328	0.0167717	1.83369	0.704576	0.574868	0.000968392	1.34524	0.976362	-0.989009	-0.414141	2.10691927249603e-24
203	rs182173532	10.6659	-0.53594	0.00373625	-0.00133504	0.0293324	-0.251341	0.576931	-0.411887	-0.413222	2.10885602574927e-24
447	rs3888705	0.000833793	-1.57179	0.979581	-0.735606	2.88249798321e-05	-2.80844	0.99928	0.322769	-0.412838	2.10966634612983e-24
618	rs564306658	0.036477	0.962099	0.523033	-0.128085	0.00236571	1.56854	0.94416	-0.28116	-0.409245	2.11725883293597e-24
783	rs766803796	20.4719	-0.383971	0.00195008	-0.00083224	0.0267139	-0.408058	0.599575	-0.407696	-0.408528	2.11877736485115e-24
39	rs113853849	12.2151	-0.500107	0.00326396	-0.00122648	0.0203291	0.642213	0.66303	-0.407152	-0.408379	2.11909468229749e-24
669	rs59669852	0.00515173	1.50238	0.885902	-0.0855488	0.000200169	-0.230683	0.995021	-2.62476	-2.71031	2.12048834618104e-25
731	rs7446461	0.000684079	-2.63677	0.983186	1.37506	2.21568845521e-05	-3.62651	0.999446	2.82264	4.1977	2.1210289555741e-22
281	rs200802505	2.00916	-1.24536	0.0195202	0.0052805	0.00616245	-1.17585	0.866505	-0.407818	-0.402537	2.1315094673892e-24
408	rs35928703	7.69574	-0.614326	0.00517081	-0.00161639	0.0254926	0.491808	0.610756	-0.397911	-0.399527	2.13793425422873e-24
478	rs4975538	0.000395799	5.15621	0.990202	10.8502	1.46151760804e-05	6.37942	0.999635	16.3836	27.2338	2.14289037992444e-12
58	rs115322299	0.0170542	-0.278016	0.701088	-0.576708	0.000395962	0.633863	0.990198	-2.11366	-2.69037	2.16318729435044e-25
658	rs576037664	0.0384031	-0.0664746	0.510184	-0.355735	0.00121406	3.61329	0.970543	4.57323	4.2175	2.16343178964046e-22
742	rs747964634	10.0739	-0.550466	0.00395495	-0.00138219	0.0110019	-0.993021	0.784284	-0.380209	-0.381591	2.17662663117932e-24
719	rs73022229	1.57367	-1.41183	0.0247882	0.0121544	0.013475	-0.889053	0.748013	-0.393568	-0.381414	2.17701293457151e-24
485	rs4975615	0.000391601	-0.827419	0.990305	-1.97907	1.336048704e-05	-1.41218	0.999666	-3.00554	-4.98462	2.18129473084395e-26
93	rs13360291	0.0169302	-0.278016	0.702614	-0.579209	0.00037796	0.685719	0.990639	-2.10272	-2.68193	2.18152173415082e-25
252	rs190117524	0.0154933	0.258527	0.720808	-0.61384	0.000652869	0.0665422	0.98394	-2.06355	-2.67739	2.19145836697856e-25
603	rs56081816	0.00146691	0.0828133	0.964625	-1.66756	1.62980956681e-05	-1.08822	0.999593	-3.31113	-4.97869	2.19426255854059e-26
532	rs540756947	19.5909	-0.394787	0.00203761	-0.000861056	0.017503	0.803324	0.695616	-0.370281	-0.371142	2.19948960532728e-24
134	rs142431560	0.326012	1.39505	0.109286	0.0484787	0.0206402	0.614805	0.659628	-0.414194	-0.365715	2.21145916850527e-24
621	rs565280370	2.23341	-1.18	0.0175947	0.00337378	0.00572012	1.24094	0.874888	-0.365645	-0.362271	2.21908830056851e-24
728	rs73731707	0.0164884	-0.596262	0.70811	-0.489813	0.000389194	0.544247	0.990364	-2.17444	-2.66426	2.22041671017152e-25
438	rs375378208	13.7535	-0.471897	0.00289991	-0.00112917	0.036523	0.279208	0.522718	-0.34945	-0.350579	2.24518694680967e-24
545	rs543796723	0.0112283	1.93655	0.780818	0.7052	0.000699671	2.58377	0.982809	1.24886	1.95406	2.24980825865882e-23
735	rs745602593	2.55688	-1.10537	0.0154031	0.00164857	0.0130542	0.967152	0.753946	-0.348488	-0.346839	2.25359920923744e-24
206	rs182478372	0.0114022	2.17674	0.778177	1.09064	0.00157442	0.652794	0.96213	-1.4318	-0.341158	2.26643890147597e-24
734	rs7449190	0.000709005	2.58848	0.982584	1.2666	2.72284632481e-05	4.23185	0.99932	5.30168	6.56828	2.27026326413862e-21
405	rs35812074	0.00354229	2.3044	0.918647	1.18466	0.000198553	4.01985	0.995061	5.38444	6.5691	2.27211093298567e-21
590	rs556943782	0.132466	1.28155	0.23193	0.0585208	0.00747317	-1.12032	0.842581	-0.39565	-0.337129	2.27558737802348e-24
579	rs553684897	2.40238	-1.14069	0.0163775	0.00239839	0.00684774	-2.61789	0.85383	1.9643	1.9667	2.27840982849985e-23
251	rs190110587	0.0147416	-0.629533	0.730706	-0.511181	0.00044129	-2.21902	0.989088	0.176203	-0.334978	2.28048801079028e-24
46	rs114482203	0.117555	0.599259	0.253879	-0.100848	0.0204058	0.966006	0.662188	-0.233666	-0.334515	2.28154539032616e-24
64	rs115548926	0.00435605	1.78847	0.901794	0.28191	0.000158518	2.08057	0.996053	-0.611518	-0.329608	2.29276810122649e-24
27	rs112333466	0.00483844	2.08909	0.892092	0.833432	0.000252972	1.66441	0.993715	-1.1584	-0.324972	2.30342086398908e-24
780	rs764036202	1.48972	-1.45381	0.0261485	0.0143849	0.0031826	-1.44425	0.926299	-0.337812	-0.323427	2.30698322860954e-24
8	rs10074397	9.78589	-0.456542	0.00407088	-0.00161534	0.0192585	0.852034	0.675009	-0.316963	-0.318578	2.31819545025036e-24
16	rs10706768	0.000649694	-1.38517	0.984017	-1.12411	1.53265203081e-05	-0.518375	0.999617	-3.79941	-4.92352	2.3187307162509e-26
398	rs35535864	18.5609	-0.40565	0.00215044	-0.000899448	0.0427956	0.227702	0.483117	-0.317445	-0.318345	2.31873724975292e-24
769	rs760279587	6.72244	-0.67764	0.00591503	-0.00160822	0.0350352	0.491214	0.533083	-0.316488	-0.318096	2.31931449079885e-24
232	rs185868916	0.0260311	-0.349119	0.605775	-0.428499	0.00083395	-2.98346	0.979577	2.41407	1.98557	2.32183119098657e-23
656	rs575074607	15.3231	-0.446827	0.00260364	-0.0010436	0.0226674	-0.777579	0.63829	-0.315492	-0.316536	2.32293585439731e-24
4	rs10055805	10.2984	-0.439913	0.00386908	-0.00156391	0.0193702	0.855457	0.673738	-0.313504	-0.315068	2.32634714800648e-24
162	rs145309412	0.00494513	1.54643	0.889974	-0.0393533	0.000174219	2.21756	0.995663	-0.272215	-0.311568	2.33450346621879e-24
140	rs143051132	0.0164147	0.124398	0.709035	-0.611791	0.000540576	-0.563675	0.986666	-2.00197	-2.61376	2.3354313955695e-25
432	rs372774996	0.291765	1.13351	0.120567	0.0132161	0.0178629	0.877593	0.69129	-0.321471	-0.308255	2.34225089488953e-24
62	rs115451758	0.01032	0.0363541	0.794912	-0.791633	0.000312395	-1.11132	0.992251	-1.81734	-2.60897	2.34663213447107e-25
768	rs759780790	0.278842	1.03858	0.125454	0.00063522	0.0472388	0.0227642	0.458511	-0.306598	-0.305963	2.34762691251701e-24
9	rs10078017	0.00039235	-0.938475	0.990287	-1.88103	1.34010905625e-05	-1.39477	0.999665	-3.02844	-4.90947	2.35152189718492e-26
722	rs73022241	0.0043462	1.76419	0.901994	0.242305	0.000153951	2.11897	0.996166	-0.545502	-0.303196	2.35412977418904e-24
712	rs72709452	0.00573538	1.30176	0.874596	-0.297078	0.000350233	2.18574	0.99132	-0.00537633	-0.302454	2.35587709431287e-24
746	rs749481356	4.26331	-0.846991	0.00929518	-0.00133517	0.0146565	-0.988271	0.731844	-0.300704	-0.302039	2.35685504780327e-24
109	rs139420800	0.00436031	1.79221	0.901707	0.288241	0.000155998	2.09783	0.996115	-0.583448	-0.295207	2.37301301104147e-24
425	rs370891600	0.278322	1.01732	0.125659	-0.00211731	0.0143015	1.01059	0.736628	-0.290934	-0.293051	2.37813516309744e-24
152	rs144020096	0.00907515	-0.889006	0.815076	-0.521816	0.000319677	-0.839391	0.992071	-2.06915	-2.59096	2.38927491312091e-25
597	rs558754160	11.9919	-0.505796	0.0033245	-0.00123977	0.0334169	0.626675	0.544833	-0.286562	-0.287802	2.39065085125681e-24
71	rs116226372	0.00435369	1.78108	0.901842	0.269839	0.000155429	2.11104	0.996129	-0.557539	-0.287699	2.39089578377397e-24
370	rs34980560	0.556989	-2.38455	0.0670029	0.155815	0.00473249	1.24129	0.894205	-0.43423	-0.278415	2.41319815783454e-24
300	rs2736104	10.2984	-0.439913	0.00386908	-0.00156391	0.0192707	0.920609	0.67487	-0.275781	-0.277345	2.4157798980954e-24
615	rs56361499	0.000646577	-1.38517	0.984093	-1.1264	1.57842522436e-05	-0.574574	0.999606	-3.75401	-4.8804	2.42088493430358e-26
346	rs34194491	0.00263576	0.459326	0.93818	-1.29279	0.000103793	1.84275	0.997412	-1.28495	-2.57774	2.42107642298566e-25
487	rs4975617	0.102833	2.26034	0.280047	0.551116	1.62647663616e-05	1.25069	0.999594	-3.12222	-2.57111	2.43719082438025e-25
371	rs34989691	Inf	0	0	0	0.000416972	-2.95602	0.989683	2.03697	2.03697	2.44429143960441e-23
642	rs570197680	1.04124	-1.74148	0.0369946	0.0372494	0.00561128	-1.30905	0.876976	-0.296292	-0.259043	2.4604018755996e-24
30	rs112401627	0.00427794	1.29015	0.903384	-0.416677	0.000147282	1.15343	0.996331	-2.14122	-2.5579	2.46959780033747e-25
150	rs143992655	29.7274	-0.318639	0.00134375	-0.000604112	0.0250339	0.863887	0.615064	-0.247828	-0.248432	2.48664767199928e-24
183	rs148360228	0.0861264	1.19779	0.317142	0.0367666	0.0183884	0.935857	0.685067	-0.277697	-0.24093	2.50537178513876e-24
581	rs553881355	0.168521	-0.531604	0.191828	-0.0793844	0.019281	-1.09032	0.674753	-0.16051	-0.239894	2.50796966022734e-24
494	rs529019344	0.13106	1.22123	0.233836	0.0411915	0.0043567	1.39921	0.90178	-0.277524	-0.236333	2.51691655537961e-24
103	rs138866628	0.0042978	1.92046	0.902979	0.498751	0.000157059	2.02288	0.996089	-0.733943	-0.235191	2.5197912728428e-24
216	rs183223532	0.0564591	-0.87055	0.414683	-0.110666	0.0149502	1.2083	0.727932	-0.119466	-0.230131	2.53257398551197e-24
89	rs13355262	10.5595	-0.446827	0.00377377	-0.00151373	0.0195208	0.989908	0.672034	-0.228153	-0.229667	2.53375095416121e-24
455	rs414965	0.000388331	-0.850585	0.990385	-1.96395	1.31683345924e-05	-1.5094	0.999671	-2.87081	-4.83476	2.53394756427217e-26
725	rs73022259	9.52352	-0.48032	0.00418256	-0.00161319	0.0196701	0.989647	0.670353	-0.226594	-0.228207	2.53745163220923e-24
472	rs457130	0.000386375	-0.998576	0.990433	-1.83091	1.314932644e-05	-1.4246	0.999671	-2.99589	-4.82681	2.55418195539137e-26
70	rs116214312	0.00430124	1.91573	0.902909	0.490786	0.000154953	2.03705	0.996141	-0.711913	-0.221127	2.55548098105457e-24
654	rs574093309	0.00993655	1.27305	0.801016	-0.15818	0.00035533	-0.0385903	0.991195	-2.36548	-2.52366	2.55562083183793e-25
523	rs537773043	0.012614	0.719229	0.760254	-0.517452	0.00047392	-0.67384	0.988291	-1.99932	-2.51677	2.57328881008865e-25
24	rs111874283	5.89626	-0.707912	0.00673825	-0.00169213	0.0156408	-1.08791	0.718898	-0.209095	-0.210787	2.58204193862201e-24
317	rs2853668	0.000489898	3.05111	0.987901	2.391	1.75071112225e-05	1.59224	0.999563	-2.60017	-0.20917	2.58622132621776e-24
823	rs781464211	0.165536	2.02566	0.194613	0.291061	0.0227832	-0.152268	0.637113	-0.499446	-0.208386	2.58824930817685e-24
192	rs150609703	0.0059555	-0.478914	0.870407	-0.921862	0.000230949	-1.41272	0.994259	-1.58794	-2.5098	2.59128118901389e-25
560	rs547750243	0.291672	1.14792	0.120601	0.0152014	0.00749333	1.29439	0.842224	-0.217733	-0.202532	2.60344602840117e-24
682	rs62332583	0.00549877	1.3722	0.879145	-0.228891	0.000216599	0.831973	0.994614	-2.26777	-2.49666	2.62555876782346e-25
132	rs142125159	14.6615	-0.456542	0.0027208	-0.00107871	0.0350809	-0.852872	0.532759	-0.186693	-0.187772	2.64215764852181e-24
641	rs570191471	14.9293	-0.441294	0.00267213	-0.00107767	0.0178247	-1.07792	0.691746	-0.186542	-0.18762	2.6425582841843e-24
272	rs193056759	26.3843	-0.339809	0.00151376	-0.000670057	0.00776908	1.31362	0.837362	-0.185634	-0.186304	2.64603837507904e-24
339	rs33977403	0.00583771	-0.107995	0.872644	-1.0253	0.000180394	-2.66825	0.99551	0.840804	-0.184492	2.65083750563645e-24
214	rs183115228	7.37886	-0.646431	0.00539166	-0.00157661	0.0526014	-0.68538	0.431959	-0.181325	-0.182902	2.65505610351394e-24
688	rs6554684	0.000549295	-0.685545	0.986454	-1.91902	1.862612964e-05	1.39332	0.999535	-2.86605	-4.78507	2.6630513654456e-26
556	rs547580074	0.175609	2.22175	0.185521	0.355281	0.0117527	0.738206	0.772906	-0.530599	-0.175319	2.67526637054279e-24
751	rs753276266	0.112089	0.660396	0.263004	-0.0952353	0.00796961	1.40505	0.833861	-0.0743707	-0.169606	2.69059278846475e-24
488	rs4975618	0.103875	2.2921	0.278019	0.567438	1.60796188036e-05	1.32287	0.999598	-3.0351	-2.46766	2.70281371511489e-25
704	rs6881768	2.60011	-1.02577	0.0151509	0.000337496	0.00636407	1.38691	0.862737	-0.163181	-0.162844	2.70884921432507e-24
446	rs381949	0.000387138	-0.854189	0.990414	-1.96242	1.31578856644e-05	-1.55415	0.999671	-2.80268	-4.7651	2.71675727713521e-26
650	rs573233055	0.034939	1.6027	0.533768	0.303998	0.0176728	0.607419	0.693568	-0.463431	-0.159433	2.71810442201764e-24
85	rs13172201	0.000496592	1.45381	0.987737	-1.15678	2.01739315716e-05	0.615243	0.999496	-3.60721	-4.76399	2.71976743632618e-26
440	rs376266401	3.69603	-0.917272	0.0107065	-0.000877954	0.00635144	1.39458	0.862972	-0.154613	-0.155491	2.72883969382144e-24
100	rs138320158	0.0463069	1.25632	0.463462	0.0544413	0.00295627	1.55841	0.93118	-0.207372	-0.152931	2.73583484176789e-24
516	rs536558634	13.3572	-0.478914	0.00298569	-0.00115268	0.030253	0.98093	0.56937	-0.147323	-0.148476	2.74805105407142e-24
727	rs73034557	0.0168712	-0.401571	0.703344	-0.550881	0.000384744	0.929702	0.990473	-1.89876	-2.44964	2.75195704609176e-25
313	rs28379291	0.000391083	-1.08257	0.990318	-1.73842	1.33924525849e-05	-1.40734	0.999665	-3.01117	-4.74959	2.75922949338192e-26
15	rs10623391	0.000538283	-0.829184	0.986722	-1.8216	1.89665476036e-05	1.34522	0.999526	-2.92283	-4.74443	2.77348038794993e-26
702	rs6876514	0.000426335	1.71416	0.989454	-0.822332	1.57859209225e-05	-0.0652533	0.999606	-3.91683	-4.73916	2.78814994570424e-26
135	rs142682568	13.436	-0.477509	0.00296825	-0.00114793	0.00651083	-1.40801	0.860015	-0.130622	-0.13177	2.79434583507212e-24
344	rs34094720	0.0142146	0.240426	0.737809	-0.648016	0.000639635	0.777873	0.984261	-1.77802	-2.42604	2.81768923193643e-25
703	rs6876515	0.000426826	1.71743	0.989442	-0.816219	1.57795645225e-05	-0.118501	0.999606	-3.91214	-4.72836	2.81843239517008e-26
1	rs10043584	0.000556395	-0.392079	0.986281	-2.06868	1.89631508089e-05	1.53037	0.999526	-2.65685	-4.72552	2.82643011288518e-26
452	rs4073918	0.000549739	-0.752085	0.986443	-1.87144	1.87340077584e-05	1.40005	0.999532	-2.85376	-4.7252	2.82733906503477e-26
130	rs141834468	0.00430024	1.92125	0.90293	0.500291	0.00015494	2.08207	0.996141	-0.619595	-0.119304	2.82939762764058e-24
191	rs150278048	0.00456462	-1.76005	0.897573	0.250931	0.000164147	-0.426259	0.995913	-2.65951	-2.40858	2.86731796820535e-25
696	rs6866456	0.0216336	-0.0100267	0.648997	-0.523448	0.000276214	-1.10672	0.993142	-1.88296	-2.40641	2.87354551980229e-25
375	rs35041195	0.00118605	-0.481727	0.971203	-1.66105	3.98251869184e-05	-0.904569	0.999005	-3.04785	-4.7089	2.87381901016322e-26
481	rs4975605	0.000359042	-1.56322	0.991104	-1.1501	1.49791446841e-05	-0.88151	0.999626	-3.55679	-4.70689	2.87958044047581e-26
299	rs2736103	0.000380443	2.23986	0.990579	0.152472	1.36550942784e-05	2.73457	0.999659	-0.253772	-0.1013	2.88079792780183e-24
147	rs143815538	9.67584	-0.563639	0.00411699	-0.00140878	0.01506	1.23128	0.726481	-0.0975043	-0.0989131	2.88768308124417e-24
187	rs149449049	4.39898	-0.839837	0.00901108	-0.00134809	0.0249612	1.1232	0.615753	-0.0898264	-0.0911745	2.91011619531442e-24
69	rs116117095	6.6949	-0.671346	0.00593922	-0.00164004	0.0180868	-1.20107	0.688625	-0.0866861	-0.0883261	2.9184172485771e-24
145	rs143776496	0.0110095	-1.29303	0.784168	-0.111089	0.000425432	-0.0222049	0.989476	-2.27681	-2.3879	2.92721838658457e-25
832	rs79479138	0.00544985	-0.456542	0.880091	-0.968792	0.000246719	-1.50862	0.99387	-1.41627	-2.38506	2.93553958476336e-25
389	rs35311994	0.00253068	0.246881	0.940497	-1.38221	0.000105938	1.98648	0.997359	-1.00037	-2.38258	2.94284570452329e-25
697	rs6866783	0.000390835	-1.13351	0.990324	-1.68283	1.33921598209e-05	-1.4157	0.999665	-2.99938	-4.68221	2.95154042065184e-26
34	rs113136187	0.000666374	0.952191	0.983614	-1.60975	2.96092692736e-05	2.38233	0.99926	-0.768997	-2.37874	2.95414140800955e-25
687	rs6554679	0.000537613	-0.796055	0.986738	-1.84877	1.84586233225e-05	1.42107	0.999539	-2.83152	-4.6803	2.95719658900212e-26
490	rs4975621	0.0168882	-0.331853	0.703133	-0.568519	0.000387692	1.02117	0.990401	-1.80665	-2.37517	2.96473307978819e-25
173	rs146901406	0.0110093	-1.29593	0.784171	-0.108153	0.000436614	0.0655056	0.989203	-2.2621	-2.37025	2.9793385385453e-25
586	rs555286257	0.00848153	-0.459326	0.825056	-0.784611	0.00174043	0.111973	0.958304	-1.58266	-2.36727	2.9882242866343e-25
665	rs57902743	0.00415006	1.29303	0.906001	-0.42485	0.000133089	1.35528	0.996684	-1.93912	-2.36397	2.99810981213387e-25
798	rs771657830	0.11324	2.5427	0.261029	0.692569	0.00664791	-0.716679	0.857488	-0.753948	-0.0613794	2.99812819505477e-24
182	rs148297846	0.00108408	1.91259	0.973613	-0.0366974	4.25520077761e-05	2.60964	0.998937	-0.0219845	-0.0586819	3.00622641148863e-24
295	rs2736098	0.000442814	3.40526	0.989051	3.47718	1.60438700304e-05	5.3285	0.999599	10.2799	13.7571	3.00700422161829e-18
610	rs562707895	0.0012069	1.19012	0.970711	-1.07783	2.45350818241e-05	0.482683	0.999387	-3.58215	-4.65998	3.01789662917835e-26
159	rs145102024	13.1285	-0.483135	0.00303755	-0.00116657	0.0311138	1.13122	0.562479	-0.0534247	-0.0545913	3.0185488957679e-24
366	rs34879726	0.0108622	-1.34384	0.786439	-0.0617982	0.000375631	-0.299155	0.990697	-2.29436	-2.35615	3.02163446645846e-25
717	rs72709480	0.0150733	-0.682378	0.726305	-0.478773	0.000566749	-0.730914	0.986029	-1.87201	-2.35078	3.03791705910659e-25
92	rs13356759	0.0728078	0.581357	0.354585	-0.159011	0.00272354	1.78318	0.936252	0.112099	-0.0469118	3.04181900685008e-24
379	rs35082205	3.44196	-0.923014	0.0114878	-0.000883605	0.00947101	1.39166	0.808554	-0.0436062	-0.0444898	3.0491954704988e-24
172	rs146768484	0.134272	0.97613	0.229526	-0.021025	0.00790961	1.45445	0.834906	-0.0175283	-0.0385533	3.06735067988106e-24
106	rs139136963	0.00972367	-1.23186	0.804446	-0.20559	0.000284789	-0.838573	0.992931	-2.12687	-2.33246	3.09407388723307e-25
265	rs192312870	0.0270644	0.0551738	0.596442	-0.452809	0.000776029	0.47114	0.980968	-1.87196	-2.32476	3.11798722050485e-25
35	rs113472412	10.1139	-0.541737	0.00393938	-0.00139552	0.00467205	1.57354	0.895414	-0.0203442	-0.0217397	3.11935984793247e-24
533	rs540807196	0.0278827	0.177647	0.589252	-0.435589	0.000785479	0.447368	0.980741	-1.87675	-2.31234	3.15696484658416e-25
547	rs544035079	21.4267	-0.377234	0.00186335	-0.000799961	0.0175931	1.29685	0.694528	-0.00891197	-0.00971193	3.15710543298886e-24
679	rs62329693	0.00109634	0.956143	0.973323	-1.36706	3.72067060729e-05	0.706059	0.999071	-3.24151	-4.60857	3.17709564882381e-26
99	rs138288302	0.0427998	0.515792	0.483093	-0.265685	0.00160796	1.98692	0.961354	0.270985	0.00529986	3.2048567348744e-24
807	rs7727912	0.00110089	0.954165	0.973215	-1.36693	3.74393463129e-05	0.728017	0.999065	-3.22267	-4.5896	3.2379399669464e-26
76	rs11742908	0.000597364	0.294992	0.985286	-2.0666	2.44103188624e-05	1.53579	0.99939	-2.52251	-4.58911	3.23954407095561e-26
25	rs112135422	2.85337	-0.972102	0.0138247	-0.000428533	0.0240684	1.27765	0.624333	0.0200483	0.0196197	3.25108006940942e-24
289	rs2735940	0.000379455	6.21355	0.990603	16.7891	1.29846356964e-05	7.26754	0.999675	22.3834	39.1725	3.28012335787818e-07
651	rs573601301	0.00848153	-0.459326	0.825056	-0.784611	0.00183583	-0.402548	0.956118	-1.48566	-2.27027	3.29261163948869e-25
392	rs35387865	0.00517718	1.99908	0.885403	0.686006	0.000266013	1.93329	0.993394	-0.653409	0.0325973	3.29354602614487e-24
143	rs143591088	8.29503	-0.60076	0.00479902	-0.00153927	0.0133262	1.39934	0.750101	0.0410532	0.039514	3.31640543978491e-24
223	rs184200769	6.0816	-0.712751	0.00653424	-0.0016181	0.0200548	-1.33121	0.666058	0.0417713	0.0401532	3.31852624141841e-24
739	rs746380293	0.10942	0.581357	0.267702	-0.110545	0.0130961	1.5036	0.753352	0.151698	0.0411528	3.32184478441218e-24
756	rs756387132	3.81047	-0.902107	0.0103883	-0.000994338	0.0167144	-1.37645	0.705289	0.0572458	0.0562514	3.37238084827069e-24
442	rs377639087	0.0157403	0.676064	0.717613	-0.468242	0.000891076	-0.531053	0.978209	-1.77518	-2.24343	3.38220401418987e-25
733	rs7448994	0.000549856	-0.448212	0.98644	-2.05123	1.87407604836e-05	1.63673	0.999532	-2.49439	-4.54562	3.38353340332539e-26
774	rs76236979	0.0291987	-0.634124	0.578046	-0.31521	0.000605834	-0.598049	0.98508	-1.92637	-2.24158	3.38846112519564e-25
241	rs187800540	2.17937	-1.19522	0.0180231	0.00377977	0.00709353	1.53787	0.849374	0.0579239	0.0617037	3.39081818898402e-24
242	rs187861381	0.00848158	0.905879	0.825056	-0.533116	0.000578835	2.35039	0.985736	0.597782	0.0646658	3.4008770943715e-24
673	rs60814574	4.57582	-0.816875	0.00866586	-0.00146052	0.0187772	1.3708	0.680536	0.0688418	0.0673813	3.41012449876784e-24
662	rs577872976	0.313368	1.30469	0.113196	0.0362758	0.0305823	1.2634	0.566714	0.0341064	0.0703822	3.4203735395159e-24
631	rs567530616	0.0215571	-0.917272	0.649804	-0.251262	0.000621924	-0.470006	0.98469	-1.98086	-2.23212	3.4206470828455e-25
713	rs72709458	0.000552145	3.08289	0.986384	2.53914	2.06909446129e-05	5.06722	0.999483	9.04798	11.5871	3.43343280771467e-19
636	rs56963355	0.00170152	-0.53594	0.959198	-1.46175	6.11994854601e-05	2.22685	0.998472	-0.766361	-2.22811	3.43439622858781e-25
156	rs144704378	0.00173388	-0.243007	0.958454	-1.56218	6.54023186089e-05	2.26135	0.998368	-0.656183	-2.21836	3.46804883671098e-25
536	rs541693927	2.49278	-1.11933	0.0157929	0.00193397	0.00164219	2.88686	0.960564	2.38612	2.38806	3.47237762055649e-23
411	rs36002710	0.0321685	-0.0765268	0.554258	-0.402385	0.000913853	-0.421224	0.977664	-1.81404	-2.21643	3.47475466298539e-25
584	rs554471359	7.5558	-0.638728	0.00526607	-0.00156578	0.00702214	1.56549	0.850663	0.0916059	0.0900402	3.48827618505547e-24
227	rs184945680	0.0231701	-0.279319	0.633211	-0.476782	0.000908504	0.593532	0.977792	-1.73142	-2.2082	3.50346321029886e-25
415	rs36115594	3.91113	-0.88529	0.0101237	-0.00112047	0.0175404	1.42304	0.695164	0.109874	0.108754	3.55416977328712e-24
104	rs138885969	0.0030764	-2.85014	0.928583	2.45197	8.37611174521e-05	-2.47123	0.99791	-0.0382623	2.41371	3.56259733667482e-23
458	rs4246742	0.000743263	1.51017	0.981757	-0.882494	2.93992768521e-05	0.0162849	0.999266	-3.60807	-4.49056	3.57504185100382e-26
551	rs545264631	11.7317	-0.507221	0.00339797	-0.00126478	0.01252	1.48238	0.761614	0.119873	0.118608	3.58936684633726e-24
353	rs34524651	0.0311786	-0.341138	0.561967	-0.380031	0.00110315	-0.102861	0.973161	-1.80381	-2.18384	3.58985686656802e-25
215	rs183149508	0.00656518	1.74895	0.859011	0.334243	0.000198962	-0.526802	0.995051	-2.51617	-2.18192	3.59674086633612e-25
83	rs13167280	0.000712488	4.2775	0.9825	6.96565	3.05578995264e-05	4.06605	0.999237	4.67118	11.6368	3.60844773396669e-19
517	rs536656415	0.0361163	-0.374544	0.525512	-0.335899	0.000891685	-0.38004	0.978194	-1.84214	-2.17804	3.61072701077733e-25
122	rs140465415	0.0251105	0.383971	0.614341	-0.431113	0.000898471	0.578812	0.978032	-1.74525	-2.17636	3.61681675221185e-25
743	rs74829122	0.0015799	0.640266	0.962003	-1.43795	6.46457808676e-05	0.589862	0.998386	-3.04098	-4.47892	3.61689465559494e-26
553	rs545891760	0.00519126	1.63048	0.885127	0.0945766	0.000185878	2.33771	0.995375	0.0317055	0.126282	3.61701689240289e-24
634	rs568487350	0.102783	0.297611	0.280145	-0.151947	0.00865856	1.66961	0.822055	0.282646	0.130699	3.63302997965003e-24
433	rs373065633	3.359	-0.928786	0.0117682	-0.000843114	0.0304558	1.40128	0.567732	0.138042	0.137198	3.65671771766708e-24
148	rs143882580	0.036518	-0.284536	0.522752	-0.348699	0.000952031	-0.367931	0.976753	-1.81467	-2.16337	3.6641161463988e-25
95	rs137919228	0.180886	-0.15858	0.181089	-0.0976129	0.00588849	1.70271	0.871678	0.236987	0.139374	3.66468140104595e-24
163	rs145619230	0.00835541	0.892733	0.827208	-0.548203	0.000387676	-1.19967	0.990401	-1.61036	-2.15857	3.68174100923529e-25
267	rs192359511	0.00414879	1.30469	0.906027	-0.411253	0.000142867	1.47093	0.996441	-1.74117	-2.15243	3.70441751848617e-25
592	rs557647684	0.0102574	-0.104213	0.795902	-0.790256	0.000482382	1.31667	0.988084	-1.35846	-2.14872	3.71818744565195e-25
522	rs537192750	0.0146219	0.641805	0.732307	-0.508134	0.000995308	0.674796	0.975721	-1.63693	-2.14507	3.73178132919074e-25
248	rs189549363	0.0249723	0.696685	0.615647	-0.328689	0.00107802	-0.132188	0.973757	-1.81167	-2.14036	3.74940647830432e-25
44	rs114401494	0.0464953	-0.13957	0.462453	-0.305865	0.00103864	-0.101862	0.974691	-1.83325	-2.13911	3.75407583647626e-25
137	rs142917334	0.0107744	1.369	0.787799	-0.0368821	0.00052724	-0.387192	0.98699	-2.09705	-2.13394	3.77355470393053e-25
630	rs566876538	1.76693	-1.0939	0.0221369	0.00205184	0.0324688	1.43627	0.551962	0.167875	0.169927	3.77837662091176e-24
667	rs58270569	0.000427636	1.59819	0.989422	-1.0109	1.44492734884e-05	1.04304	0.999639	-3.4194	-4.4303	3.79709718211764e-26
668	rs59285803	0.000425232	1.6027	0.989481	-1.00647	1.44492734884e-05	1.04304	0.999639	-3.4194	-4.42587	3.81395638941288e-26
791	rs77075144	0.0142913	0.345126	0.736767	-0.623478	0.000664181	-1.06476	0.983667	-1.49968	-2.12315	3.81446015570139e-25
355	rs34541923	0.119754	2.81882	0.250384	0.850651	0.0139471	0.123181	0.741467	-0.67074	0.179911	3.81628920650153e-24
600	rs559981599	0.023916	1.831	0.625821	0.557545	0.0221804	0.654914	0.643289	-0.377457	0.180088	3.81696448880129e-24
102	rs138629833	0.0250782	-0.0526635	0.614645	-0.475943	0.000801575	0.809318	0.980354	-1.64388	-2.11983	3.82716749416858e-25
591	rs55711797	0.000690589	-1.34694	0.983028	-1.14638	1.37251725625e-05	-1.19625	0.999657	-3.27361	-4.41998	3.83647094479581e-26
782	rs76597939	0.00424295	2.07485	0.904099	0.773864	0.000154935	2.09844	0.996142	-0.585516	0.188348	3.84862532988163e-24
287	rs2735845	0.000596447	2.20151	0.985308	0.277496	2.15170738225e-05	3.45866	0.999462	2.21378	2.49127	3.84992848872406e-23
538	rs541870344	0.0258759	0.763777	0.607202	-0.290123	0.00107615	-0.00378662	0.973801	-1.82101	-2.11114	3.86057798740435e-25
777	rs763320334	16.2886	-0.43302	0.00244969	-0.000996681	0.0422763	-1.47073	0.486167	0.19287	0.191873	3.8622145773518e-24
698	rs6867141	0.0282734	-0.227545	0.585879	-0.425632	0.000678853	0.860056	0.983312	-1.68285	-2.10848	3.87082531600017e-25
67	rs115871045	0.00414515	1.32552	0.906102	-0.386764	0.000134154	1.50661	0.996657	-1.71935	-2.10612	3.88000080709176e-25
343	rs34052286	3.09224	-0.900226	0.0127704	-0.00125171	0.00964375	1.59093	0.805741	0.200401	0.19915	3.89042000799014e-24
356	rs34555789	0.116041	2.37183	0.256342	0.572953	0.0282516	0.523223	0.586067	-0.360804	0.212148	3.94132109531404e-24
369	rs34927774	4.2996	-0.843409	0.00921743	-0.00135173	0.0159037	1.53591	0.715516	0.215414	0.214062	3.94887060646405e-24
766	rs759483199	6.66068	-0.663516	0.00596954	-0.00167966	0.0318647	1.49768	0.556601	0.217596	0.215917	3.95620094617951e-24
107	rs139298300	0.00395636	-2.05478	0.909993	0.71712	0.000122633	-0.446291	0.996944	-2.79597	-2.07885	3.9872670344206e-25
139	rs142965109	0.626532	-2.26034	0.0600121	0.122361	0.00212765	-1.83356	0.949495	0.103225	0.225586	3.9946419070148e-24
63	rs115494926	0.00303005	-2.87424	0.929583	2.5131	8.20846872036e-05	-2.49733	0.997952	0.016487	2.52959	4.00031617216821e-23
454	rs410805	0.000632644	2.58991	0.98443	1.2204	2.34267616144e-05	3.83104	0.999415	3.61247	4.83287	4.00309893327619e-22
13	rs1044434	0.00416251	1.36581	0.905746	-0.336079	0.000134862	1.49996	0.99664	-1.72672	-2.0628	4.05176589963153e-25
504	rs531661302	0.028054	0.0376083	0.587768	-0.442669	0.00141189	-0.394003	0.965906	-1.61435	-2.05702	4.07526656727644e-25
699	rs6867270	0.0285312	-0.231405	0.583676	-0.422518	0.000681837	0.918976	0.98324	-1.62919	-2.05171	4.09694780348089e-25
396	rs35517815	0.00587498	0.954165	0.871935	-0.63069	0.00034242	1.39555	0.991512	-1.41904	-2.04974	4.10504835144038e-25
234	rs186858530	0.00418056	1.41523	0.905375	-0.272237	0.000134089	1.47377	0.996659	-1.76837	-2.0406	4.14270506358524e-25
177	rs147703931	0.0256668	0.551925	0.609135	-0.376919	0.000742432	0.839362	0.981777	-1.6567	-2.03362	4.17173157894122e-25
448	rs3891054	0.000955251	1.27871	0.976676	-1.08065	3.51749817225e-05	-0.726577	0.999121	-3.25486	-4.33552	4.17461065021622e-26
213	rs182999344	13.7039	-0.471897	0.00291039	-0.00113326	0.0135431	-1.60608	0.747061	0.27622	0.275087	4.19735479688309e-24
219	rs183680409	13.9626	-0.467699	0.0028566	-0.00111792	0.029381	1.56932	0.576526	0.280295	0.279177	4.21455673992994e-24
111	rs139486706	0.0108147	1.41865	0.787174	0.0184845	0.000505818	-0.554521	0.987512	-2.03969	-2.0212	4.22387093571755e-25
42	rs114049853	0.00416782	1.369	0.905637	-0.33165	0.000135597	1.5229	0.996622	-1.68947	-2.02112	4.2242164539419e-25
330	rs33948291	0.00998227	0.246881	0.800284	-0.78104	0.000299449	-1.56427	0.992569	-1.2367	-2.01774	4.23851076298516e-25
767	rs759584609	9.67584	-0.563639	0.00411699	-0.00140878	0.0100286	1.65431	0.799542	0.2905	0.289091	4.25654923143519e-24
128	rs141716676	0.0168134	-1.23723	0.70406	-0.0699293	0.000718621	-0.398924	0.982352	-1.94039	-2.01032	4.27009420623414e-25
786	rs768121466	2.52574	-1.11232	0.01559	0.00178803	0.0148881	-1.61026	0.728755	0.292441	0.294229	4.27847396069462e-24
161	rs145200300	0.123759	2.93926	0.244262	0.915087	0.0163124	-0.158921	0.710323	-0.610525	0.304563	4.32291560192803e-24
218	rs183232300	0.0160572	-0.0627068	0.713557	-0.623705	0.000832859	-1.08593	0.979603	-1.3686	-1.9923	4.34771802968309e-25
663	rs578087622	13.9626	-0.467699	0.0028566	-0.00111792	0.0294335	1.60555	0.576091	0.313401	0.312283	4.35641899212735e-24
513	rs535388568	0.263847	0.896473	0.131645	-0.0176782	0.00989524	-1.68996	0.80168	0.335843	0.318164	4.38211714404787e-24
68	rs115872967	0.00415849	1.36581	0.905828	-0.33644	0.00013488	1.55254	0.996639	-1.64666	-1.9831	4.38789615000888e-25
210	rs182898174	0.00442382	1.9863	0.900418	0.622863	0.00021936	0.00924129	0.994546	-2.60565	-1.98279	4.38927062982115e-25
779	rs76371242	0.0232023	-1.33462	0.632888	0.0626112	0.000655954	0.204352	0.983866	-2.04286	-1.98025	4.40042820036277e-25
359	rs34685900	0.00424169	1.62108	0.904125	0.0156254	0.000143746	2.50381	0.996419	0.307219	0.322845	4.40267390830533e-24
443	rs380145	0.000586376	-3.47756	0.985552	3.84074	1.81807579321e-05	-3.80662	0.999546	3.39352	7.23426	4.41880744460044e-21
805	rs7725218	0.00040196	6.0913	0.990051	16.0622	1.43540961424e-05	7.0831	0.999641	21.1097	37.1719	4.43678946457908e-08
23	rs111668843	0.19797	0.365149	0.168088	-0.0808086	0.00811727	-1.76951	0.831302	0.411656	0.330847	4.43804783408819e-24
87	rs13174919	0.000524753	-3.49787	0.987051	3.86494	1.68680239849e-05	-2.30762	0.999578	-1.2244	2.64055	4.46974529307531e-23
462	rs4449583	0.000456441	6.15327	0.988718	16.4755	1.48131844641e-05	7.34472	0.99963	23.0118	39.4873	4.49384619338709e-07
555	rs547408979	10.1416	-0.550466	0.00392864	-0.00137298	0.00762889	1.73258	0.839826	0.344767	0.343395	4.49408484244447e-24
185	rs149337877	0.0581473	-0.473299	0.407551	-0.216097	0.00122317	0.19741	0.970328	-1.73987	-1.95597	4.5086027850275e-25
572	rs551480718	17.8394	-0.413828	0.00223721	-0.000928292	0.00942666	1.70553	0.80928	0.348561	0.347633	4.51317345660941e-24
406	rs35838177	0.00321754	2.18896	0.92555	0.918587	0.000110261	0.389064	0.997251	-2.87279	-1.9542	4.51654874140506e-25
290	rs2735944	0.000954281	-2.35345	0.976699	0.825212	3.12974232481e-05	-3.28894	0.999218	1.82741	2.65262	4.52401771756965e-23
524	rs537882559	0.0849255	0.909664	0.320191	-0.0604946	0.011254	-1.73379	0.780426	0.414956	0.354462	4.54409800483952e-24
365	rs34853903	0.01703	1.31354	0.701385	0.00078345	0.000648074	0.496887	0.984056	-1.94787	-1.94709	4.54880831629131e-25
209	rs182877146	0.241885	-0.647977	0.141902	-0.046728	0.00374287	-1.89357	0.914435	0.410172	0.363444	4.58509794495126e-24
80	rs12332579	0.000617159	1.55059	0.984805	-0.909512	2.27343008025e-05	2.3277	0.999432	-1.0291	-1.93862	4.58750699743724e-25
588	rs556681398	0.0249894	2.05169	0.615485	0.817532	0.00238229	1.44595	0.94379	-0.45271	0.364822	4.59141865965293e-24
419	rs369281603	0.0321125	-1.34384	0.554689	0.0963673	0.000697647	-0.133872	0.982858	-2.0243	-1.92793	4.63678410665922e-25
195	rs150993328	0.0564928	-0.722479	0.414538	-0.159488	0.000997934	-0.428302	0.975659	-1.76831	-1.92779	4.63742180450531e-25
363	rs34768248	0.00508186	1.66256	0.887275	0.134863	0.000177812	2.43575	0.995574	0.24314	0.378004	4.65234404828492e-24
176	rs147356846	0.00686549	-1.86701	0.853507	0.52716	0.000194134	-0.657773	0.99517	-2.45118	-1.92402	4.6549753233451e-25
349	rs34301490	0.0141183	0.369171	0.739122	-0.621485	0.000430575	1.40303	0.98935	-1.29735	-1.91884	4.67914922764406e-25
113	rs139720941	0.00415533	1.33462	0.905893	-0.374865	0.00013532	1.62085	0.996628	-1.53703	-1.9119	4.7117221619796e-25
537	rs541807018	0.0368579	-0.267609	0.520441	-0.348808	0.00132975	-0.566443	0.967826	-1.56303	-1.91184	4.71202424826871e-25
614	rs563486068	3.09224	-0.900226	0.0127704	-0.00125171	0.0096391	1.73529	0.805816	0.393776	0.392524	4.72039269892593e-24
283	rs2075785	0.000980212	-2.56897	0.976081	1.35435	3.31309604025e-05	-3.12845	0.999172	1.34105	2.6954	4.72176874689927e-23
3	rs10054203	0.000383341	5.44331	0.990507	12.3455	1.39021596736e-05	6.27376	0.999653	15.6907	28.0363	4.78090149715163e-12
364	rs34785213	0.00134485	0.699884	0.967472	-1.47588	4.76429877121e-05	3.24211	0.99881	1.88234	0.406457	4.78661868025079e-24
236	rs186992937	0.0323062	-1.33157	0.553203	0.0876142	0.000706289	-0.318386	0.982649	-1.97725	-1.88964	4.81779076681333e-25
557	rs547608127	0.125043	1.12168	0.242361	0.0136901	0.00812897	1.76334	0.8311	0.402871	0.416561	4.8352290384841e-24
381	rs35092866	0.0115752	0.249466	0.775567	-0.722956	0.000396464	-2.64453	0.990186	1.15051	0.427551	4.88866221243454e-24
255	rs190252717	14.8418	-0.453762	0.00268786	-0.00106902	0.00623028	1.82064	0.865234	0.431902	0.430833	4.90473472429138e-24
803	rs7722143	0.0101126	0.291067	0.798203	-0.766433	0.000303889	-1.64566	0.99246	-1.09988	-1.86632	4.93146036705534e-25
417	rs368781042	0.0258807	-0.41656	0.607158	-0.414496	0.000668481	-2.43095	0.983563	0.85208	0.437584	4.93795722190271e-24
418	rs368979416	4.70595	-0.811637	0.00842824	-0.00145591	0.00664619	1.81932	0.857519	0.444896	0.44344	4.96695861390839e-24
394	rs35412895	0.0251587	0.285841	0.613886	-0.450732	0.00151326	0.718284	0.963548	-1.40731	-1.85804	4.97243086580174e-25
86	rs13174814	0.000530412	-3.36408	0.986913	3.41638	1.71755540356e-05	-2.53589	0.999571	-0.662794	2.75358	5.00463839069384e-23
153	rs144103936	0.00606605	-0.291067	0.868318	-0.976902	0.00021735	-1.86826	0.994596	-0.874503	-1.85141	5.00555060133807e-25
332	rs33955038	0.00415849	1.36581	0.905828	-0.33644	0.000136771	1.63368	0.996592	-1.51097	-1.84741	5.02559789368256e-25
833	rs79662648	0.00321978	2.016	0.925502	0.582246	0.000111953	-1.01453	0.997209	-2.42748	-1.84523	5.03654410064968e-25
124	rs140648021	0.0047454	1.59819	0.893947	0.0197624	0.000169531	-1.32297	0.99578	-1.86248	-1.84272	5.04920877569664e-25
158	rs144972883	0.0217609	0.217267	0.647659	-0.506292	0.000792518	1.13954	0.980572	-1.33385	-1.84014	5.06223275879496e-25
166	rs146021093	0.0445987	-0.415194	0.472821	-0.279354	0.0018095	-0.163963	0.95672	-1.55718	-1.83653	5.08056418970396e-25
493	rs528956600	0.0309672	-0.26112	0.563641	-0.395429	0.00199806	0.42477	0.952425	-1.4368	-1.83223	5.10246327022073e-25
388	rs35247701	0.00998829	0.254642	0.800187	-0.779245	0.000309039	-1.66977	0.992333	-1.05205	-1.83129	5.10724869679601e-25
624	rs565478777	4.6287	-0.816875	0.00856769	-0.00144376	0.0089682	1.79946	0.816857	0.473772	0.472328	5.11253594887804e-24
811	rs77339271	0.0156136	1.29015	0.719249	-0.036557	0.00112987	0.138153	0.972529	-1.78804	-1.82459	5.1415740345331e-25
564	rs549736109	0.016803	0.382622	0.704189	-0.55747	0.00105427	-1.07716	0.97432	-1.26578	-1.82325	5.14846907020332e-25
336	rs33959226	0.0351009	-0.588793	0.532617	-0.28798	0.00076444	-0.972957	0.981247	-1.52376	-1.81174	5.20806452127059e-25
617	rs564025299	0.0288612	0.0263226	0.580878	-0.434596	0.00140161	-0.814822	0.966146	-1.37212	-1.80672	5.23432245947015e-25
383	rs35161420	0.002182	0.0250689	0.948272	-1.48058	0.000110408	-2.29378	0.997247	-0.324141	-1.80472	5.24477607665379e-25
385	rs35226131	0.002182	0.0250689	0.948272	-1.48058	0.000109979	-2.29659	0.997258	-0.319622	-1.8002	5.26853093486432e-25
399	rs35561057	0.00243942	-0.291067	0.94252	-1.38823	8.65366923001e-05	-0.84494	0.997841	-2.71292	-4.10116	5.27713052279369e-26
167	rs146100801	0.0081957	0.347787	0.82995	-0.835636	0.000384623	-1.66134	0.990476	-0.960095	-1.79573	5.29213159628481e-25
94	rs13361701	0.000321585	-0.0363541	0.992024	-2.41503	1.35644153401e-05	-0.148903	0.999661	-3.98368	-6.39871	5.30372066528378e-27
402	rs35706685	0.0141718	1.11232	0.738392	-0.213663	0.000714215	0.951128	0.982458	-1.57719	-1.79085	5.31802913853216e-25
726	rs73022270	0.00455618	1.64002	0.897743	0.0671881	0.000160357	-1.34758	0.996007	-1.85726	-1.79007	5.32219189670388e-25
277	rs200091432	0.00554415	1.40507	0.878269	-0.186019	0.000572674	-1.0346	0.985885	-1.60262	-1.78864	5.32978410723518e-25
345	rs34156553	0.0019617	-0.540286	0.95325	-1.39234	6.31201648324e-05	-2.38358	0.998424	-0.390339	-1.78268	5.3616554800729e-25
421	rs369736653	12.784	-0.487365	0.00311914	-0.00119157	0.00228112	-2.04906	0.946049	0.526231	0.52504	5.38925463581561e-24
706	rs6883980	0.000334874	-0.0451346	0.991698	-2.3946	1.37480774656e-05	0.00613047	0.999656	-3.98802	-6.38262	5.38977327529718e-27
804	rs772449264	0.0347326	3.62947	0.535241	3.14227	0.0132232	1.00795	0.751553	-0.314488	2.82778	5.39010094096371e-23
26	rs112290073	0.00776516	1.85357	0.83743	0.530272	0.000286547	3.10152	0.992887	2.30257	2.83284	5.41743666114024e-23
499	rs530118337	3.25494	-0.97815	0.0121398	-0.000299499	0.000816239	-0.614916	0.980002	-1.77078	-1.77108	5.42419437753685e-25
715	rs72709468	0.00626021	-1.77076	0.864674	0.355604	0.000217067	-0.98853	0.994603	-2.12496	-1.76936	5.43355868412162e-25
681	rs62331331	0.00505873	1.75243	0.88773	0.269688	0.000224173	1.0585	0.994427	-2.03781	-1.76812	5.44026518901904e-25
788	rs768693473	0.0649013	0.0802983	0.381311	-0.238847	0.00196796	-0.075404	0.953108	-1.52724	-1.76609	5.45133699027254e-25
196	rs151055240	0.102189	-0.0702433	0.281315	-0.164472	0.00398842	-2.04534	0.90933	0.701781	0.537309	5.45578653395506e-24
362	rs34764648	3.78623	-0.88529	0.0104541	-0.00115793	0.00889545	1.84478	0.818072	0.539969	0.538811	5.46398709541375e-24
199	rs181380919	0.0293567	0.0463893	0.576729	-0.42925	0.00297858	0.0220412	0.930696	-1.3344	-1.76365	5.46465588251367e-25
226	rs184386994	0.060235	-0.232693	0.399062	-0.243828	0.00198224	-0.135508	0.952784	-1.51776	-1.76159	5.47593794757587e-25
445	rs3816659	0.00038443	-0.87055	0.990481	-1.9519	1.31472958464e-05	-1.95344	0.999671	-2.10304	-4.05493	5.52678010646295e-26
320	rs2853676	0.000451412	4.17195	0.988841	6.35774	1.62651696601e-05	4.88434	0.999594	8.01954	14.3773	5.5909036447571e-18
335	rs33958877	0.00214049	0.0300841	0.949206	-1.48956	0.000109768	-2.32797	0.997263	-0.248195	-1.73775	5.60803037785399e-25
676	rs61748181	0.00224982	0.0576844	0.94675	-1.4648	0.000110168	-2.31659	0.997253	-0.272753	-1.73755	5.6091547472725e-25
169	rs146285097	0.0342352	-0.780664	0.538828	-0.222801	0.000918684	-0.909128	0.977549	-1.49422	-1.71702	5.72550449091948e-25
66	rs115730289	0.00405191	1.65315	0.90802	0.0476783	0.000135145	1.47374	0.996633	-1.76453	-1.71685	5.7264671060462e-25
827	rs78368589	0.00194589	-0.350451	0.95361	-1.47677	6.479767009e-05	-2.44254	0.998383	-0.23532	-1.71209	5.75380357912107e-25
333	rs33956095	0.0101973	0.178921	0.796855	-0.784163	0.000335718	-1.72243	0.991677	-0.923316	-1.70748	5.78040139628065e-25
293	rs2735947	0.000833877	-2.86349	0.979579	2.07048	2.66721635401e-05	-3.68565	0.999334	3.13066	5.20114	5.78537990519396e-22
775	rs762744385	0.0649013	0.0802983	0.381311	-0.238847	0.00194871	-0.378677	0.953545	-1.46627	-1.70512	5.79406017926024e-25
724	rs73022249	0.0072448	1.98992	0.846654	0.738749	0.000289588	-0.2422	0.992812	-2.43858	-1.69983	5.82481326732442e-25
2	rs10052815	0.00724346	1.9845	0.846678	0.729605	0.000312289	-0.132008	0.992253	-2.4216	-1.69199	5.87063129969692e-25
36	rs113537186	0.0120079	1.63048	0.769114	0.289417	0.000518218	0.63688	0.98721	-1.97934	-1.68992	5.8827722342482e-25
427	rs371492500	0.126084	-1.36581	0.240842	0.0868637	0.00116772	-0.0981602	0.971635	-1.77662	-1.68976	5.88376144481379e-25
830	rs78844046	0.00194364	-0.448212	0.953661	-1.44009	6.245898961e-05	-2.44956	0.998441	-0.236353	-1.67644	5.96262015845508e-25
49	rs114616103	0.00212819	0.0263226	0.949483	-1.49239	0.000109493	-2.35723	0.99727	-0.181071	-1.67346	5.98041061772136e-25
720	rs73022238	0.0601325	-0.237847	0.399471	-0.243673	0.00161378	0.639029	0.96122	-1.42866	-1.67234	5.98714940029499e-25
75	rs116800353	0.00190661	-0.431644	0.954503	-1.45614	6.211646596e-05	-2.4593	0.998449	-0.215207	-1.67135	5.99308486703762e-25
818	rs77776598	0.00195042	-0.452373	0.953506	-1.43666	6.26847477169e-05	-2.45059	0.998435	-0.232052	-1.66871	6.00890756754069e-25
737	rs74608764	0.00310652	-3.07008	0.927934	3.05799	8.36494989201e-05	-2.43752	0.997913	-0.121487	2.9365	6.00915884473587e-23
282	rs201007258	0.00195324	-0.467699	0.953442	-1.42925	6.252223041e-05	-2.4545	0.998439	-0.223746	-1.653	6.10405696006927e-25
792	rs770794238	0.0855259	-0.530161	0.318659	-0.147064	0.00189093	-0.312339	0.954861	-1.50242	-1.64949	6.125524318235e-25
459	rs428499	0.00058656	3.01262	0.985548	2.35391	2.17291161025e-05	3.65178	0.999457	2.90487	5.25878	6.12867383976703e-22
84	rs13170453	0.000578184	-3.39194	0.985751	3.54511	1.82471645889e-05	-3.9684	0.999544	4.02397	7.56909	6.1761694675694e-21
526	rs538897032	0.0153545	0.733916	0.722615	-0.446563	0.000460244	1.45293	0.988625	-1.19466	-1.64122	6.17637250274149e-25
235	rs186872778	0.0623432	-0.176374	0.390842	-0.241759	0.00170061	0.673405	0.959218	-1.38227	-1.62403	6.28345596219296e-25
151	rs144009308	0.0943058	-0.0463893	0.297828	-0.176468	0.00187505	-0.470682	0.955223	-1.44722	-1.62369	6.2856383076052e-25
484	rs4975613	0.101281	0.267609	0.283124	-0.156289	0.00211376	-0.272906	0.949808	-1.46058	-1.61687	6.32860431689281e-25
194	rs150804576	0.00393998	1.68754	0.910333	0.090391	0.000157334	1.46239	0.996082	-1.70599	-1.6156	6.33667850402651e-25
431	rs372756401	0.00038588	2.5867	0.990445	0.988186	1.51222210129e-05	1.64059	0.999622	-2.59517	-1.60698	6.39152870563762e-25
482	rs4975606	0.000505646	-0.173829	0.987517	-2.17676	1.65212983296e-05	-2.08083	0.999587	-1.73217	-3.90893	6.39559342527378e-26
117	rs139988474	0.0113438	-1.75418	0.779062	0.443705	0.000584421	0.40732	0.9856	-2.0385	-1.59479	6.46988954466941e-25
598	rs559460447	0.0870809	-0.612813	0.31476	-0.129891	0.00195523	0.388943	0.953397	-1.46093	-1.59082	6.49562127029166e-25
382	rs35127005	0.0360721	0.818626	0.525817	-0.196893	0.00255673	0.168115	0.939922	-1.39277	-1.58967	6.50315044326045e-25
753	rs755129926	31.2433	-0.312053	0.00127864	-0.000577472	0.0280231	1.98927	0.588036	0.720071	0.719494	6.54604578780473e-24
325	rs2853690	0.000621823	-1.04505	0.984692	-1.552	2.30713066276e-05	-2.72209	0.999424	-0.0265629	-1.57856	6.57577716545434e-25
168	rs146130227	0.0622987	-0.161119	0.391012	-0.242903	0.00171631	0.741349	0.958858	-1.33186	-1.57477	6.60076634465879e-25
280	rs200780996	0.0028623	0.566579	0.933221	-1.2034	0.000130794	0.61838	0.996741	-2.67256	-3.87596	6.60995780946895e-26
576	rs552741160	0.0305826	0.646431	0.566712	-0.299769	0.00342516	-2.24381	0.921125	1.04885	0.74908	6.74261533011087e-24
426	rs370906571	0.00950135	0.838055	0.808059	-0.541519	3.76339306225e-05	0.622629	0.99906	-3.29118	-3.8327	6.90216829220915e-26
386	rs35241335	0.00226836	-1.71798	0.946334	-0.0659567	6.43611480516e-05	-1.87442	0.998394	-1.46297	-1.52892	6.91042156798285e-25
358	rs34677523	0.0136757	0.398855	0.745216	-0.624393	0.00048338	-1.63157	0.98806	-0.8988	-1.52319	6.95012813578283e-25
108	rs139357184	0.0116746	-1.15278	0.774075	-0.22944	0.000616186	1.28102	0.984829	-1.28613	-1.51557	7.00328886345987e-25
466	rs451360	0.000585132	-3.10234	0.985583	2.6232	1.85129691289e-05	-4.22442	0.999537	5.07944	7.70264	7.05862983483287e-21
652	rs573817924	0.170225	-0.365149	0.190273	-0.092844	0.0131988	-2.05451	0.751897	0.889921	0.797077	7.07413311813691e-24
593	rs557797553	0.0712085	-0.0916199	0.359685	-0.221388	0.0019118	-0.739011	0.954385	-1.28315	-1.50454	7.08100623685427e-25
795	rs7712562	0.000708173	2.80703	0.982604	1.84544	2.718162496e-05	4.36224	0.999321	5.86074	7.70618	7.08365817478275e-21
230	rs185631475	0.0255691	1.40172	0.610043	0.128449	0.00115425	0.569085	0.971953	-1.62955	-1.5011	7.10535853774012e-25
354	rs34529095	0.0032208	-0.0137869	0.92548	-1.29826	0.00011527	0.920854	0.997127	-2.50335	-3.80161	7.12015022834884e-26
486	rs4975616	0.000382416	-0.244298	0.99053	-2.30026	1.30945554496e-05	-0.646818	0.999673	-3.80326	-6.10353	7.12490177756102e-27
834	rs79698601	0.0896198	-0.560703	0.308595	-0.136005	0.00274349	-0.166376	0.935815	-1.36004	-1.49605	7.1413772439867e-25
453	rs4075202	0.00194855	-0.466301	0.953549	-1.43101	6.28276584321e-05	-2.51783	0.998432	-0.0641421	-1.49515	7.14777127089403e-25
479	rs4975539	0.00195272	-0.582841	0.953454	-1.37171	6.25650942361e-05	-2.4951	0.998438	-0.123084	-1.4948	7.15029994641551e-25
225	rs184293628	0.0198292	0.236558	0.66857	-0.533463	0.000698799	-1.4805	0.98283	-0.955169	-1.48863	7.19453150362215e-25
256	rs190720319	0.188198	-0.171285	0.175286	-0.0937881	0.00215026	-0.449866	0.948986	-1.3918	-1.48559	7.21647212703298e-25
114	rs139770696	0.0270509	-0.0100267	0.596562	-0.453836	0.000348393	-1.64889	0.991365	-1.0283	-1.48213	7.24142255219382e-25
257	rs190898634	0.0229186	-0.435775	0.635742	-0.444583	0.000622408	-2.6107	0.984678	1.26642	0.821837	7.25147522021391e-24
98	rs138231413	0.0148554	1.70928	0.72919	0.41204	0.000549068	0.724328	0.986459	-1.89225	-1.48021	7.25537788845996e-25
292	rs2735946	0.000445916	-0.135774	0.988975	-2.24468	1.57945040929e-05	-0.397179	0.999605	-3.83984	-6.08452	7.26162716158368e-27
531	rs540197895	0.0945768	-0.178921	0.297228	-0.171604	0.00262774	0.432159	0.938356	-1.30557	-1.47717	7.27746544356948e-25
685	rs6420020	0.000799097	-0.341138	0.980414	-1.90942	2.80944521764e-05	-2.85315	0.999298	0.436497	-1.47292	7.30844763583994e-25
671	rs60622800	0.000385795	0.0752698	0.990447	-2.32266	1.34567917225e-05	-0.706391	0.999664	-3.74933	-6.07199	7.35317098585832e-27
515	rs536269590	0.0380635	1.20294	0.512403	0.0116063	0.0015985	-0.561662	0.961573	-1.47783	-1.46622	7.35756666613976e-25
208	rs182709391	0.0344579	-0.735558	0.537216	-0.239919	0.00141723	0.977841	0.965782	-1.22577	-1.46569	7.3615038645487e-25
146	rs143804391	0.0545512	0.6919	0.423051	-0.173738	0.00301301	0.287011	0.929951	-1.29098	-1.46472	7.36865839142696e-25
821	rs780557483	7.34371	-0.647977	0.00541733	-0.00157873	0.00195673	-0.397556	0.953363	-1.45734	-1.45892	7.4115013006351e-25
519	rs536798516	17.6111	-0.41656	0.00226615	-0.000937747	0.00563436	-2.07832	0.876532	0.847172	0.846235	7.43056724358603e-24
806	rs7726159	0.000405595	6.1588	0.989962	16.4743	1.45553695225e-05	7.41523	0.999636	23.5233	39.9976	7.4860116744996e-07
649	rs572898109	0.0190884	0.808157	0.676952	-0.343912	0.000782819	3.34205	0.980805	3.50088	3.15697	7.49139378600559e-23
608	rs562271431	0.0432513	0.62648	0.480473	-0.233131	0.00215876	0.756799	0.948795	-1.21425	-1.44738	7.49753951751063e-25
271	rs192978818	0.000627832	0.646431	0.984547	-1.87926	0.000399528	0.943727	0.990111	-1.86724	-3.7465	7.52355911325344e-26
693	rs6554758	0.000385795	0.0752698	0.990447	-2.32266	1.34585525881e-05	-0.743092	0.999664	-3.72268	-6.04534	7.551806008199e-27
157	rs144862245	0.0124824	1.29015	0.76216	-0.0837798	0.000662476	2.47292	0.983708	0.94932	0.86554	7.575412700137e-24
123	rs140507154	0.063654	-0.118085	0.385899	-0.241108	0.00177508	0.896292	0.957509	-1.19463	-1.43573	7.58535835026765e-25
190	rs149984015	0.0646544	-0.0903614	0.382211	-0.239243	0.00173716	0.906733	0.958379	-1.1956	-1.43484	7.59211622922617e-25
249	rs189962348	0.144477	-0.96011	0.216829	-0.0222645	0.00239735	0.259485	0.943455	-1.4046	-1.42686	7.65293318919699e-25
268	rs192440432	0.0789609	1.10768	0.336245	0.00135768	0.00242844	0.10455	0.942764	-1.42513	-1.42377	7.67660948301522e-25
160	rs145127539	0.559922	-2.38888	0.0666754	0.155748	0.00177972	-0.0423818	0.957402	-1.57712	-1.42137	7.69509026924901e-25
565	rs549758632	0.00713372	0.608283	0.848649	-0.787075	0.000364695	4.17293	0.990965	6.27468	5.48761	7.70450886609366e-22
463	rs4487533	0.00193745	-0.497268	0.953801	-1.41948	6.23307092004e-05	-2.54463	0.998444	-0.000335966	-1.41981	7.7070792154246e-25
19	rs11133719	0.000648123	2.01124	0.984055	-0.0790168	2.80992227569e-05	2.14199	0.999298	-1.33835	-1.41737	7.72594577939465e-25
748	rs750614407	0.078204	0.998576	0.338398	-0.037828	0.00270573	0.00120376	0.936643	-1.37948	-1.41731	7.72640814535327e-25
393	rs35402043	0.527916	-2.46243	0.0704329	0.177019	0.00161021	-0.278034	0.961303	-1.58884	-1.41182	7.76895823187598e-25
20	rs11133727	0.000382697	0.133245	0.990523	-2.32066	1.35813623841e-05	-0.77493	0.999661	-3.69398	-6.01465	7.78716802380732e-27
368	rs34923115	0.0841293	0.184017	0.322245	-0.189028	0.00236016	0.694639	0.944283	-1.21592	-1.40495	7.82250262959976e-25
401	rs35661976	0.00460846	0.617356	0.896691	-0.964138	0.000160025	0.199947	0.996015	-2.74274	-3.70688	7.82763722433764e-26
350	rs34363858	0.00412052	0.62648	0.906608	-1.00756	0.000179514	0.115525	0.995532	-2.69879	-3.70635	7.83177742127484e-26
754	rs755131705	0.0277374	0.204452	0.590516	-0.434086	0.00173058	1.14328	0.95853	-0.96495	-1.39904	7.86888454420805e-25
264	rs192175124	0.2627	0.87055	0.132144	-0.0207916	0.0013291	0.844408	0.967841	-1.37349	-1.39428	7.90641931205737e-25
309	rs2736115	0.000477353	-0.802957	0.988207	-1.90155	1.67969645281e-05	-2.04663	0.99958	-1.79446	-3.69602	7.91310592382208e-26
164	rs145685051	0.00273775	0.829185	0.935941	-1.05222	0.000151093	0.553225	0.996237	-2.6388	-3.69102	7.95272449652694e-26
647	rs572036500	0.00927468	2.10147	0.811776	0.957406	0.000607667	2.04405	0.985036	-0.0432403	0.914166	7.95287663103993e-24
611	rs562731648	0.0921033	0.291067	0.302793	-0.16751	0.0022453	0.722374	0.946851	-1.22028	-1.38779	7.95786006088487e-25
308	rs2736114	0.000477396	-0.958125	0.988206	-1.76649	1.71439886809e-05	-1.97796	0.999572	-1.92238	-3.68887	7.96988288252093e-26
501	rs530450864	0.037985	1.30469	0.512919	0.0768839	0.00108167	-2.33784	0.97367	0.842279	0.919163	7.99271621809119e-24
321	rs2853677	0.000376356	6.11592	0.990679	16.1902	1.31045448004e-05	7.15598	0.999672	21.5837	37.7738	8.09988491666269e-08
260	rs191723121	8.1922	-0.612813	0.00485897	-0.00152304	0.00118064	0.917885	0.97133	-1.36677	-1.3683	8.11451812702748e-25
644	rs570790235	0.0549368	0.854189	0.421333	-0.119803	0.00259456	0.566728	0.939087	-1.24835	-1.36815	8.11571458700666e-25
542	rs542201278	0.0821811	0.319958	0.327383	-0.181532	0.00389967	0.23613	0.911169	-1.18511	-1.36664	8.12800090796791e-25
540	rs542151793	0.122892	-1.48328	0.245561	0.129241	0.00191397	0.327332	0.954336	-1.49209	-1.36285	8.15882282818318e-25
79	rs11956330	3.9605	-0.872382	0.00999876	-0.00121976	0.0153032	2.09363	0.723286	0.942804	0.941585	8.17394968936099e-24
97	rs138211321	0.666602	-2.18485	0.056609	0.105976	0.00200369	-0.339663	0.952297	-1.46645	-1.36047	8.17825518608133e-25
207	rs182602577	0.0648371	-1.83504	0.381544	0.402135	0.00114785	0.244622	0.972104	-1.76056	-1.35842	8.19505822274737e-25
116	rs139984154	0.00953021	0.852386	0.807588	-0.530677	3.70264948036e-05	0.857073	0.999075	-3.12602	-3.65669	8.23048872515745e-26
543	rs543322915	0.153422	-0.658838	0.206802	-0.0709581	0.00251421	0.527329	0.940862	-1.28312	-1.35408	8.23069424961267e-25
175	rs147278493	0.0204803	1.58047	0.661373	0.284586	0.000830529	-0.798365	0.979659	-1.63535	-1.35076	8.25804523681965e-25
121	rs140436341	0.000450879	0.53594	0.988854	-2.10631	1.80670052809e-05	0.1338	0.999549	-3.84255	-5.94886	8.31668213778959e-27
278	rs200350772	15.4988	-0.441294	0.0025742	-0.00103811	0.00239263	0.453653	0.94356	-1.3402	-1.34124	8.33710658478819e-25
709	rs6897196	0.000384255	5.63408	0.990485	13.3929	1.39641226596e-05	6.89889	0.999651	19.8088	33.2018	8.37240758766392e-10
580	rs553798714	0.143163	-0.926859	0.218385	-0.0293928	0.00222573	0.59017	0.94729	-1.3065	-1.3359	8.38175513257167e-25
288	rs2735846	0.000374556	-2.78944	0.990723	1.51428	1.30981019569e-05	-1.5258	0.999673	-2.84859	-1.33431	8.39501338395341e-25
548	rs544625643	0.0739286	0.194225	0.351097	-0.209614	0.00331996	0.619128	0.923362	-1.10736	-1.31697	8.54186977747048e-25
78	rs11750711	0.163356	-0.48032	0.1967	-0.0868233	0.0037671	-0.050005	0.913929	-1.22515	-1.31197	8.58471606119692e-25
328	rs28576270	1.77924	-1.32854	0.0219872	0.00828764	0.00210694	0.611461	0.949962	-1.3199	-1.31161	8.58777715956451e-25
813	rs7734992	0.000380707	5.59787	0.990572	13.1883	1.38026367361e-05	7.56842	0.999655	24.6445	37.8328	8.59215682228292e-08
391	rs35334674	0.00258149	1.28727	0.939375	-0.623222	0.000102275	-0.0123302	0.99745	-2.98569	-3.60891	8.63332341077167e-26
307	rs2736113	0.000477622	-0.850585	0.9882	-1.86236	1.72016733001e-05	-2.06668	0.99957	-1.74136	-3.60372	8.67823136802196e-26
701	rs6875445	0.00195613	-0.569525	0.953377	-1.37821	6.32117223364e-05	-2.57242	0.998422	0.0775799	-1.30063	8.68261667796882e-25
246	rs189039997	0.0655091	0.164929	0.379114	-0.233148	0.00323096	-0.72	0.925263	-1.05706	-1.29021	8.77357069930496e-25
627	rs566544134	0.0429916	0.614326	0.481976	-0.237919	0.00212113	0.966942	0.949642	-1.05035	-1.28827	8.79057104378575e-25
322	rs2853684	0.00047541	-0.900226	0.988254	-1.82169	1.72894629636e-05	-2.0522	0.999568	-1.76863	-3.59032	8.79530203473956e-26
189	rs149903266	0.0506281	-1.31058	0.441364	0.0879187	0.00124864	-0.88235	0.969729	-1.37129	-1.28338	8.83372375221886e-25
245	rs188517214	0.0535856	0.623433	0.427416	-0.195737	0.00220877	0.907657	0.94767	-1.08473	-1.28047	8.85945984780071e-25
770	rs761724513	1.91839	-1.27871	0.0204249	0.00638013	0.00290564	-0.370429	0.932278	-1.28221	-1.27583	8.90061707227226e-25
639	rs570139208	0.0158637	0.753749	0.716028	-0.426039	0.00071258	-1.54938	0.982497	-0.843422	-1.26946	8.95750020410460e-25
646	rs571161655	73.0981	-0.203173	0.000546911	-0.000262242	0.000877842	3.27841	0.978525	3.33813	3.33787	8.97683909361575e-23
327	rs2853693	0.000397084	0.725737	0.99017	-2.05042	1.420913025e-05	-0.54733	0.999645	-3.82182	-5.87224	8.97890465459985e-27
178	rs147929511	0.214264	0.331853	0.157317	-0.0769196	0.00310274	-0.526936	0.928015	-1.18681	-1.26373	9.00895393068578e-25
91	rs13356727	0.000375185	-0.582842	0.990708	-2.171	1.31878648801e-05	-0.792544	0.99967	-3.69487	-5.86588	9.03627112456115e-27
695	rs6866294	0.000374429	-0.581357	0.990726	-2.17285	1.31836526649e-05	-0.796606	0.999671	-3.69181	-5.86466	9.0472538066495e-27
585	rs554682736	5.42325	-0.755415	0.00732165	-0.00158523	0.00270011	-0.512261	0.936766	-1.25755	-1.25913	9.05051877275901e-25
465	rs4507531	0.00195994	-0.52872	0.95329	-1.39866	6.30841005025e-05	-2.59788	0.998425	0.142308	-1.25635	9.07572127507204e-25
629	rs566856565	0.0748389	0.750423	0.348314	-0.116022	0.00286272	-0.679563	0.933212	-1.13763	-1.25366	9.10020144792997e-25
171	rs146704064	0.00194871	-0.587303	0.953545	-1.37019	6.24691059876e-05	-2.59056	0.998441	0.118503	-1.25169	9.1181472483142e-25
781	rs765001661	0.147081	-0.822135	0.213811	-0.048021	0.00296724	-0.534909	0.930942	-1.20322	-1.25124	9.12222195441399e-25
342	rs34041736	0.002768	-1.63523	0.935279	-0.118369	0.000101915	-1.93409	0.997459	-1.12192	-1.24029	9.222625403508e-25
672	rs60763621	19.7205	-0.393433	0.00202424	-0.00085648	0.0409722	-2.3853	0.493996	1.06473	1.06387	9.23721965670372e-24
326	rs2853691	0.000403039	-0.231405	0.990025	-2.27731	1.46806221409e-05	-0.885555	0.999633	-3.56328	-5.84058	9.2677408449432e-27
589	rs556742825	0.0607648	1.12403	0.396964	-0.00211806	0.0048088	2.21273	0.892682	1.06939	1.06727	9.26864812645912e-24
828	rs78679575	0.00383381	-0.263714	0.912538	-1.18654	0.0001195	-1.05734	0.997021	-2.35083	-3.53738	9.27351439160655e-26
736	rs74581452	0.0039146	0.333178	0.910859	-1.15821	0.000131738	-0.985283	0.996717	-2.37576	-3.53397	9.30517840465491e-26
270	rs192812598	12.8548	-0.485954	0.00310202	-0.00118715	0.00373856	0.0523129	0.914525	-1.22851	-1.2297	9.32083801109885e-25
794	rs7710703	0.000796362	1.80676	0.98048	-0.367822	2.90535014169e-05	4.89352	0.999274	8.35046	7.98264	9.33947692226791e-21
623	rs565397382	0.142418	-0.938476	0.219276	-0.0272046	0.00243544	-0.702009	0.942608	-1.19666	-1.22387	9.3753782872701e-25
125	rs140951453	0.104194	0.246881	0.277403	-0.153998	0.0044483	0.427568	0.899922	-1.06864	-1.22264	9.38686914190717e-25
640	rs570141269	0.221659	0.438533	0.152871	-0.0682516	0.00373826	0.408102	0.914531	-1.15365	-1.2219	9.39385539940542e-25
18	rs11133715	0.000418699	0.770506	0.989641	-1.99118	1.58790295225e-05	0.401591	0.999603	-3.83541	-5.82659	9.39830280078586e-27
294	rs2735948	0.000378769	-0.727369	0.99062	-2.07251	1.35407072529e-05	0.695323	0.999662	-3.75398	-5.8265	9.39922249001829e-27
606	rs562209181	0.0716148	0.578391	0.358375	-0.161931	0.00463498	0.409637	0.896158	-1.05725	-1.21919	9.41936437905451e-25
284	rs2075786	0.000403054	-0.36783	0.990024	-2.23682	1.60295336161e-05	0.805917	0.999599	-3.58668	-5.8235	9.42741379804149e-27
285	rs2242652	0.000563743	2.09806	0.986102	0.0323205	2.14021890625e-05	3.10567	0.999465	1.05317	1.08549	9.43909395254874e-24
613	rs563483803	0.0591031	-0.36783	0.40362	-0.231134	0.00280625	0.897718	0.934443	-0.985886	-1.21702	9.43978028247836e-25
684	rs6420019	0.000803723	-0.560703	0.980303	-1.80954	2.78355428836e-05	-2.90976	0.999305	0.594889	-1.21465	9.46217390493304e-25
816	rs776052037	0.0641249	0.0564291	0.384154	-0.241768	0.00565815	0.424656	0.876076	-0.96505	-1.20682	9.53658180440614e-25
512	rs535323113	0.0552355	0.755415	0.420012	-0.152533	0.0017159	1.06265	0.958867	-1.05409	-1.20662	9.53846820022129e-25
90	rs13355267	0.000374381	-0.522963	0.990727	-2.20486	1.31890269889e-05	-0.897436	0.99967	-3.60623	-5.81109	9.54516325847478e-27
72	rs116539972	0.00815518	-1.19267	0.830648	-0.297109	0.000215232	-2.84071	0.994648	1.39809	1.10098	9.58642596240639e-24
491	rs527258620	0.140406	-0.970093	0.221722	-0.0210065	0.00351686	-0.415589	0.919184	-1.17841	-1.19942	9.6074021937738e-25
554	rs546411765	18.686	-0.404289	0.00213607	-0.000894607	0.00358002	-0.334931	0.917852	-1.19813	-1.19903	9.61116005471321e-25
337	rs33961405	0.000375464	4.85236	0.990701	9.32432	1.43703920889e-05	6.12868	0.999641	14.8077	24.132	9.63653647734174e-14
496	rs529828009	0.175905	-0.226259	0.185267	-0.0977052	0.00468406	0.259104	0.895174	-1.09768	-1.19538	9.6462599813437e-25
826	rs78340245	0.00175008	-2.28182	0.958082	0.908203	5.03933873689e-05	-1.57363	0.998742	-2.10243	-1.19422	9.65744500021506e-25
711	rs71595003	0.00275807	1.12876	0.935496	-0.774558	0.000113497	0.654086	0.997171	-2.72054	-3.4951	9.67400368058387e-26
745	rs74891230	0.00392573	0.343796	0.910628	-1.15366	0.000132091	-1.01988	0.996709	-2.33985	-3.49351	9.68935542145924e-26
582	rs554390746	0.0010615	0.0639626	0.974148	-1.8257	1.49206057984e-05	-3.02919	0.999627	0.639143	-1.18656	9.73177415893615e-25
409	rs35953391	0.000621267	-3.43252	0.984706	3.71086	1.95821295289e-05	-3.41345	0.999511	2.01172	5.72257	9.74516690377561e-22
233	rs186030786	0.152732	1.76836	0.207542	0.208196	0.00254235	-0.199716	0.94024	-1.38995	-1.18176	9.77857745028409e-25
416	rs368751102	0.0943088	-0.668209	0.297821	-0.110294	0.000325149	-1.64367	0.991937	-1.0703	-1.18059	9.79000092864193e-25
82	rs13156167	0.000717581	3.34461	0.982377	3.47536	3.02327324649e-05	5.48979	0.999245	11.4633	14.9386	9.80086609741637e-18
552	rs545443183	0.0379402	1.10768	0.513214	-0.0451202	0.00411344	0.347944	0.906753	-1.13136	-1.17648	9.83028691153992e-25
224	rs184232586	0.135964	-1.17499	0.227319	0.0279731	0.00302157	-0.517133	0.929766	-1.20364	-1.17567	9.8383235861229e-25
750	rs752172297	0.274865	1.01732	0.127039	-0.00219297	0.00422546	0.0734094	0.904456	-1.17165	-1.17384	9.85629068199834e-25
131	rs141847954	0.0262657	-0.342466	0.60363	-0.427306	0.00107238	1.49254	0.973891	-0.737968	-1.16527	9.94111267096977e-25
741	rs747664927	0.0783677	1.02577	0.33793	-0.0284063	0.00327035	-0.578943	0.92442	-1.13636	-1.16477	9.94612100186941e-25

## Sheet: S6
FinnGen consortium
Intracerebral Hemorrhage
id.exposure	id.outcome	outcome	exposure	method	nsnp	b	se	pval	lo_ci	up_ci	or	or_lci95	or_uci95
CH_ALL_decode	Intracerebral Hemorrhage	outcome	CH_ALLL	Inverse variance weighted	79	0.190791	0.0809038	0.0183616	0.0322195	0.349362	1.21021	1.03274	1.41816
CH_ASXL1_decode	Intracerebral Hemorrhage	outcome	CH_ASXL1	Inverse variance weighted	11	0.0161488	0.0374756	0.666531	-0.0573035	0.089601	1.01628	0.944307	1.09374
CH_DNMT3A_decode	Intracerebral Hemorrhage	outcome	CH_DNMT3A	Inverse variance weighted	19	0.042171	0.108746	0.69817	-0.170972	0.255314	1.04307	0.842845	1.29087
CH_GNB1_decode	Intracerebral Hemorrhage	outcome	CH_GNB1	Inverse variance weighted	5	0.00385426	0.0250257	0.8776	-0.0451961	0.0529046	1.00386	0.95581	1.05433
CH_JAK2_decode	Intracerebral Hemorrhage	outcome	CH_JAK2	Inverse variance weighted	7	0.0217781	0.0173585	0.209622	-0.0122446	0.0558009	1.02202	0.98783	1.05739
CH_PPM1D_decode	Intracerebral Hemorrhage	outcome	CH_PPM1D	Inverse variance weighted	13	0.0174782	0.0184249	0.342815	-0.0186346	0.053591	1.01763	0.981538	1.05505
CH_SF3B1_decode	Intracerebral Hemorrhage	outcome	CH_SF3B1	Inverse variance weighted	4	-0.0624296	0.0405163	0.123353	-0.141842	0.0169824	0.939479	0.867759	1.01713
CH_SRSF2_decode	Intracerebral Hemorrhage	outcome	CH_SRSF2	Inverse variance weighted	2	-0.101519	0.0504956	0.0443834	-0.20049	-0.0025476	0.903464	0.818329	0.997456
CH_TET2_decode	Intracerebral Hemorrhage	outcome	CH_TET2	Inverse variance weighted	15	-0.0555057	0.075375	0.461491	-0.203241	0.0922293	0.946007	0.816082	1.09662
Intracranial Hemorrhage
id.exposure	id.outcome	outcome	exposure	method	nsnp	b	se	pval	lo_ci	up_ci	or	or_lci95	or_uci95
CH_ALL_decode	Intracranial Hemorrhage	outcome	CH_ALLL	Inverse variance weighted	79	0.052829	0.0646018	0.413492	-0.0737905	0.179449	1.05425	0.928866	1.19656
CH_ASXL1_decode	Intracranial Hemorrhage	outcome	CH_ASXL1	Inverse variance weighted	11	-0.0294687	0.0285997	0.30283	-0.085524	0.0265867	0.970961	0.918031	1.02694
CH_DNMT3A_decode	Intracranial Hemorrhage	outcome	CH_DNMT3A	Inverse variance weighted	19	-0.0272895	0.0812812	0.737066	-0.186601	0.132022	0.973079	0.829775	1.14113
CH_GNB1_decode	Intracranial Hemorrhage	outcome	CH_GNB1	Inverse variance weighted	5	-0.00502532	0.0183323	0.783989	-0.0409565	0.0309059	0.994987	0.959871	1.03139
CH_JAK2_decode	Intracranial Hemorrhage	outcome	CH_JAK2	Inverse variance weighted	7	0.00871824	0.0124856	0.485012	-0.0157535	0.03319	1.00876	0.98437	1.03375
CH_PPM1D_decode	Intracranial Hemorrhage	outcome	CH_PPM1D	Inverse variance weighted	13	0.0186957	0.0119993	0.119216	-0.00482285	0.0422143	1.01887	0.995189	1.04312
CH_SF3B1_decode	Intracranial Hemorrhage	outcome	CH_SF3B1	Inverse variance weighted	4	-0.0585096	0.0310193	0.0592635	-0.119307	0.00228819	0.943169	0.887535	1.00229
CH_SRSF2_decode	Intracranial Hemorrhage	outcome	CH_SRSF2	Inverse variance weighted	2	-0.0620492	0.0450358	0.168272	-0.150319	0.0262209	0.939837	0.860433	1.02657
CH_TET2_decode	Intracranial Hemorrhage	outcome	CH_TET2	Inverse variance weighted	15	-0.0568702	0.055317	0.303913	-0.165292	0.0515512	0.944717	0.847646	1.0529
Subarachinoid Hemorrhage
id.exposure	id.outcome	outcome	exposure	method	nsnp	b	se	pval	lo_ci	up_ci	or	or_lci95	or_uci95
CH_ALL_decode	Subarachinoid Hemorrhage	outcome	CH_ALLL	Inverse variance weighted	79	-0.106106	0.0882452	0.229208	-0.279067	0.0668545	0.899329	0.756489	1.06914
CH_ASXL1_decode	Subarachinoid Hemorrhage	outcome	CH_ASXL1	Inverse variance weighted	11	-0.0874763	0.0402539	0.0297719	-0.166374	-0.00857859	0.916241	0.846729	0.991458
CH_DNMT3A_decode	Subarachinoid Hemorrhage	outcome	CH_DNMT3A	Inverse variance weighted	19	-0.103723	0.100749	0.303233	-0.301191	0.0937443	0.901475	0.739936	1.09828
CH_GNB1_decode	Subarachinoid Hemorrhage	outcome	CH_GNB1	Inverse variance weighted	5	-0.00555424	0.0324274	0.864002	-0.069112	0.0580036	0.994461	0.933222	1.05972
CH_JAK2_decode	Subarachinoid Hemorrhage	outcome	CH_JAK2	Inverse variance weighted	7	-0.017908	0.0174252	0.304087	-0.0520613	0.0162453	0.982251	0.949271	1.01638
CH_PPM1D_decode	Subarachinoid Hemorrhage	outcome	CH_PPM1D	Inverse variance weighted	13	0.0318728	0.0143206	0.0260366	0.00380448	0.0599411	1.03239	1.00381	1.06177
CH_SF3B1_decode	Subarachinoid Hemorrhage	outcome	CH_SF3B1	Inverse variance weighted	4	-0.0444458	0.0666666	0.504972	-0.175112	0.0862208	0.956527	0.839363	1.09005
CH_SRSF2_decode	Subarachinoid Hemorrhage	outcome	CH_SRSF2	Inverse variance weighted	2	-0.00759534	0.0541313	0.888412	-0.113693	0.098502	0.992433	0.892532	1.10352
CH_TET2_decode	Subarachinoid Hemorrhage	outcome	CH_TET2	Inverse variance weighted	15	-0.0484664	0.0625839	0.438681	-0.171131	0.0741981	0.952689	0.842711	1.07702
Transient Ischemic Attack
id.exposure	id.outcome	outcome	exposure	method	nsnp	b	se	pval	lo_ci	up_ci	or	or_lci95	or_uci95
CH_ALL_decode	Transient Ischemic Attack	outcome	CH_ALLL	Inverse variance weighted	79	-0.00634436	0.0415831	0.878737	-0.0878473	0.0751586	0.993676	0.915901	1.07806
CH_ASXL1_decode	Transient Ischemic Attack	outcome	CH_ASXL1	Inverse variance weighted	11	-0.00392176	0.0176333	0.823997	-0.038483	0.0306395	0.996086	0.962248	1.03111
CH_DNMT3A_decode	Transient Ischemic Attack	outcome	CH_DNMT3A	Inverse variance weighted	19	0.05365	0.0424225	0.205993	-0.0294981	0.136798	1.05512	0.970933	1.1466
CH_GNB1_decode	Transient Ischemic Attack	outcome	CH_GNB1	Inverse variance weighted	5	0.0104109	0.0112414	0.354379	-0.0116221	0.032444	1.01047	0.988445	1.03298
CH_JAK2_decode	Transient Ischemic Attack	outcome	CH_JAK2	Inverse variance weighted	7	0.00188504	0.00770127	0.806635	-0.0132095	0.0169795	1.00189	0.986877	1.01712
CH_PPM1D_decode	Transient Ischemic Attack	outcome	CH_PPM1D	Inverse variance weighted	13	0.0101713	0.00675908	0.132368	-0.00307653	0.0234191	1.01022	0.996928	1.0237
CH_SF3B1_decode	Transient Ischemic Attack	outcome	CH_SF3B1	Inverse variance weighted	4	-0.0439741	0.0190654	0.0210836	-0.0813423	-0.00660588	0.956979	0.921878	0.993416
CH_SRSF2_decode	Transient Ischemic Attack	outcome	CH_SRSF2	Inverse variance weighted	2	0.0260392	0.0237195	0.272294	-0.0204511	0.0725294	1.02638	0.979757	1.07522
CH_TET2_decode	Transient Ischemic Attack	outcome	CH_TET2	Inverse variance weighted	15	0.0715115	0.027508	0.00933154	0.0175958	0.125427	1.07413	1.01775	1.13363
Ischemic Stroke
id.exposure	id.outcome	outcome	exposure	method	nsnp	b	se	pval	lo_ci	up_ci	or	or_lci95	or_uci95
CH_ALL_decode	Ischemic Stroke	outcome	CH_ALLL	Inverse variance weighted	79	0.0527312	0.032876	0.108726	-0.0117057	0.117168	1.05415	0.988363	1.12431
CH_ASXL1_decode	Ischemic Stroke	outcome	CH_ASXL1	Inverse variance weighted	11	0.00706203	0.0153506	0.645482	-0.0230252	0.0371493	1.00709	0.977238	1.03785
CH_DNMT3A_decode	Ischemic Stroke	outcome	CH_DNMT3A	Inverse variance weighted	19	0.0284245	0.0345359	0.410484	-0.0392659	0.0961148	1.02883	0.961495	1.10088
CH_GNB1_decode	Ischemic Stroke	outcome	CH_GNB1	Inverse variance weighted	5	-0.00846538	0.0135733	0.532837	-0.035069	0.0181382	0.99157	0.965539	1.0183
CH_JAK2_decode	Ischemic Stroke	outcome	CH_JAK2	Inverse variance weighted	7	0.00171463	0.0073195	0.814787	-0.0126316	0.0160609	1.00172	0.987448	1.01619
CH_PPM1D_decode	Ischemic Stroke	outcome	CH_PPM1D	Inverse variance weighted	13	0.0094324	0.00558443	0.0912093	-0.00151309	0.0203779	1.00948	0.998488	1.02059
CH_SF3B1_decode	Ischemic Stroke	outcome	CH_SF3B1	Inverse variance weighted	4	-0.013076	0.0165915	0.430632	-0.0455954	0.0194434	0.987009	0.955429	1.01963
CH_SRSF2_decode	Ischemic Stroke	outcome	CH_SRSF2	Inverse variance weighted	2	-0.0147276	0.0206972	0.476729	-0.055294	0.0258389	0.98538	0.946207	1.02618
CH_TET2_decode	Ischemic Stroke	outcome	CH_TET2	Inverse variance weighted	15	0.0512528	0.024519	0.0365882	0.00319554	0.09931	1.05259	1.0032	1.1
Embolic Stroke
	id.outcome	outcome	exposure	method	nsnp	b	se	pval	lo_ci	up_ci	or	or_lci95	or_uci95
id.exposure
CH_ALL_decode	Embolic Stroke	outcome	CH_ALLL	Inverse variance weighted	79	0.00101625	0.120023	0.993244	-0.234229	0.236262	1.00102	0.791181	1.26651
CH_ASXL1_decode	Embolic Stroke	outcome	CH_ASXL1	Inverse variance weighted	11	0.113934	0.0805035	0.156991	-0.0438531	0.271721	1.12068	0.957094	1.31222
CH_DNMT3A_decode	Embolic Stroke	outcome	CH_DNMT3A	Inverse variance weighted	19	-0.110912	0.122738	0.366185	-0.351479	0.129656	0.895018	0.703647	1.13844
CH_GNB1_decode	Embolic Stroke	outcome	CH_GNB1	Inverse variance weighted	5	0.0370762	0.0396792	0.350099	-0.0406951	0.114847	1.03777	0.960122	1.1217
CH_JAK2_decode	Embolic Stroke	outcome	CH_JAK2	Inverse variance weighted	7	0.0040001	0.0268373	0.881514	-0.048601	0.0566012	1.00401	0.952561	1.05823
CH_PPM1D_decode	Embolic Stroke	outcome	CH_PPM1D	Inverse variance weighted	13	-0.0099886	0.0223013	0.65423	-0.0536992	0.033722	0.990061	0.947717	1.0343
CH_SF3B1_decode	Embolic Stroke	outcome	CH_SF3B1	Inverse variance weighted	4	0.0834667	0.0666789	0.210653	-0.0472239	0.214157	1.08705	0.953874	1.23882
CH_SRSF2_decode	Embolic Stroke	outcome	CH_SRSF2	Inverse variance weighted	2	0.0172537	0.0828111	0.834955	-0.145056	0.179564	1.0174	0.864974	1.1967
CH_TET2_decode	Embolic Stroke	outcome	CH_TET2	Inverse variance weighted	15	0.122826	0.0964799	0.202992	-0.0662746	0.311927	1.13069	0.935874	1.36606

## Sheet: S7
id.exposure	id.outcome	outcome	exposure	method	Q	Q_df	Q_pval
CH_TET2_decode	Finngen TIA	outcome	CH_TET2	Inverse variance weighted	10.2609	14	0.742871	Hetero
id.exposure	id.outcome	outcome	exposure	egger_intercept	se	pval
CH_TET2_decode	Finngen TIA	outcome	CH_TET2	-0.00979884	0.00919337	0.305883		Pleio
id.exposure	id.outcome	outcome	exposure	method	Q	Q_df	Q_pval
CH_ALL_decode	Finngen ICH	outcome	CH_ALLL	Inverse variance weighted	95.8045	78	0.0834885
id.exposure	id.outcome	outcome	exposure	egger_intercept	se	pval
CH_ALL_decode	Finngen ICH	outcome	CH_ALLL	-0.0122385	0.00881064	0.16882
id.exposure	id.outcome	outcome	exposure	method	Q	Q_df	Q_pval
CH_TET2_decode	Finngen ischemic stroke	outcome	CH_TET2	Inverse variance weighted	14.5884	14	0.4068
id.exposure	id.outcome	outcome	exposure	egger_intercept	se	pval
CH_TET2_decode	Finngen ischemic stroke	outcome	CH_TET2	-0.00877089	0.00815122	0.30148

## Sheet: S8
Chung et al
Lobar ICH + SVS
id.exposure	id.outcome	outcome	exposure	method	nsnp	b	se	pval	lo_ci	up_ci	or	or_lci95	or_uci95
CH_ALL_decode	Lobar ICH + SVS	outcome	CH_ALLL	Inverse variance weighted	78	0.107152	0.0593018	0.0707804	-0.0090801	0.223383	1.1131	0.990961	1.2503
CH_ASXL1_decode	Lobar ICH + SVS	outcome	CH_ASXL1	Inverse variance weighted	8	0.0468449	0.0241029	0.0519514	-0.0003968	0.0940866	1.04796	0.999603	1.09865
CH_DNMT3A_decode	Lobar ICH + SVS	outcome	CH_DNMT3A	Inverse variance weighted	18	0.00074615	0.0825281	0.992786	-0.161009	0.162501	1.00075	0.851284	1.17645
CH_GNB1_decode	Lobar ICH + SVS	outcome	CH_GNB1	Inverse variance weighted	4	0.0123186	0.0171296	0.472054	-0.0212554	0.0458925	1.01239	0.978969	1.04696
CH_JAK2_decode	Lobar ICH + SVS	outcome	CH_JAK2	Inverse variance weighted	7	-0.0057183	0.0130325	0.660828	-0.031262	0.0198254	0.994298	0.969222	1.02002
CH_PPM1D_decode	Lobar ICH + SVS	outcome	CH_PPM1D	Inverse variance weighted	11	-0.0050645	0.0120828	0.675109	-0.0287467	0.0186178	0.994948	0.971663	1.01879
CH_SF3B1_decode	Lobar ICH + SVS	outcome	CH_SF3B1	Inverse variance weighted	4	-0.0101799	0.0281201	0.717342	-0.0652953	0.0449356	0.989872	0.936791	1.04596
CH_SRSF2_decode	Lobar ICH + SVS	outcome	CH_SRSF2	Inverse variance weighted	3	0.0587369	0.0323935	0.0697965	-0.0047544	0.122228	1.0605	0.995257	1.13001
CH_TET2_decode	Lobar ICH + SVS	outcome	CH_TET2	Inverse variance weighted	14	0.0705569	0.0465025	0.129198	-0.0205881	0.161702	1.07311	0.979622	1.17551
Non-Lobar ICH + SVS
id.exposure	id.outcome	outcome	exposure	method	nsnp	b	se	pval	lo_ci	up_ci	or	or_lci95	or_uci95
CH_ALL_decode	Non-Lobar ICH + SVS	outcome	CH_ALLL	Inverse variance weighted	76	0.0713793	0.0468058	0.127256	-0.02036	0.163119	1.07399	0.979846	1.17718
CH_ASXL1_decode	Non-Lobar ICH + SVS	outcome	CH_ASXL1	Inverse variance weighted	8	0.0418656	0.0174937	0.0167029	0.00757796	0.0761533	1.04275	1.00761	1.07913
CH_DNMT3A_decode	Non-Lobar ICH + SVS	outcome	CH_DNMT3A	Inverse variance weighted	18	0.0162911	0.0595388	0.784375	-0.100405	0.132987	1.01642	0.904471	1.14224
CH_GNB1_decode	Non-Lobar ICH + SVS	outcome	CH_GNB1	Inverse variance weighted	4	0.00440387	0.0128391	0.731594	-0.0207607	0.0295684	1.00441	0.979453	1.03001
CH_JAK2_decode	Non-Lobar ICH + SVS	outcome	CH_JAK2	Inverse variance weighted	7	0.00307923	0.0101008	0.760481	-0.0167184	0.0228769	1.00308	0.983421	1.02314
CH_PPM1D_decode	Non-Lobar ICH + SVS	outcome	CH_PPM1D	Inverse variance weighted	11	-0.0102198	0.00893448	0.252679	-0.0277314	0.00729174	0.989832	0.97265	1.00732
CH_SF3B1_decode	Non-Lobar ICH + SVS	outcome	CH_SF3B1	Inverse variance weighted	3	-0.0107202	0.0212403	0.613761	-0.0523512	0.0309107	0.989337	0.948996	1.03139
CH_SRSF2_decode	Non-Lobar ICH + SVS	outcome	CH_SRSF2	Inverse variance weighted	3	0.0118873	0.0227484	0.601283	-0.0326996	0.0564743	1.01196	0.967829	1.0581
CH_TET2_decode	Non-Lobar ICH + SVS	outcome	CH_TET2	Inverse variance weighted	14	0.0744374	0.0342348	0.0296813	0.00733711	0.141538	1.07728	1.00736	1.15204
Total ICH + SVS
id.exposure	id.outcome	outcome	exposure	method	nsnp	b	se	pval	lo_ci	up_ci	or	or_lci95	or_uci95
CH_ALL_decode	Total ICH + SVS	outcome	CH_ALLL	Inverse variance weighted	77	0.127469	0.0730528	0.0810038	-0.0157143	0.270653	1.13595	0.984409	1.31082
CH_ASXL1_decode	Total ICH + SVS	outcome	CH_ASXL1	Inverse variance weighted	8	0.0501014	0.0268807	0.0623436	-0.0025847	0.102788	1.05138	0.997419	1.10826
CH_DNMT3A_decode	Total ICH + SVS	outcome	CH_DNMT3A	Inverse variance weighted	18	0.0145754	0.0933185	0.875883	-0.168329	0.19748	1.01468	0.845076	1.21833
CH_GNB1_decode	Total ICH + SVS	outcome	CH_GNB1	Inverse variance weighted	4	0.0130546	0.0194618	0.502358	-0.0250904	0.0511997	1.01314	0.975222	1.05253
CH_JAK2_decode	Total ICH + SVS	outcome	CH_JAK2	Inverse variance weighted	7	0.00665191	0.0178484	0.70938	-0.028331	0.0416348	1.00667	0.972067	1.04251
CH_PPM1D_decode	Total ICH + SVS	outcome	CH_PPM1D	Inverse variance weighted	11	-0.012965	0.0136056	0.340631	-0.039632	0.0137019	0.987119	0.961143	1.0138
CH_SF3B1_decode	Total ICH + SVS	outcome	CH_SF3B1	Inverse variance weighted	3	-0.0277676	0.0328098	0.397374	-0.0920747	0.0365396	0.972614	0.912037	1.03722
CH_SRSF2_decode	Total ICH + SVS	outcome	CH_SRSF2	Inverse variance weighted	3	0.0596484	0.0414009	0.149654	-0.0214973	0.140794	1.06146	0.978732	1.15119
CH_TET2_decode	Total ICH + SVS	outcome	CH_TET2	Inverse variance weighted	14	0.0760222	0.0524848	0.147488	-0.0268481	0.178892	1.07899	0.973509	1.19589

## Sheet: S9
id.exposure	id.outcome	outcome	exposure	egger_intercept	se	pval
CH_TET2_decode	Non Lobar ICH + SVS	outcome	CH_TET2	-0.00293148	0.0113712	0.80093		Hetero
id.exposure	id.outcome	outcome	exposure	method	Q	Q_df	Q_pval
CH_TET2_decode	Non Lobar ICH + SVS	outcome	CH_TET2	Inverse variance weighted	8.66084	13	0.79805	Pleio
id.exposure	id.outcome	outcome	exposure	egger_intercept	se	pval
CH_ASXL1_decode	Non Lobar ICH + SVS	outcome	CH_ASXL1	0.00110788	0.00916218	0.907703		Hetero
id.exposure	id.outcome	outcome	exposure	method	Q	Q_df	Q_pval
CH_ASXL1_decode	Non Lobar ICH + SVS	outcome	CH_ASXL1	Inverse variance weighted	5.98589	7	0.541398	Pleio

## Sheet: S10
Functional Outcome
mrs 01 vs 2-6
id.exposure	id.outcome	outcome	exposure	method	nsnp	b	se	pval	lo_ci	up_ci	or	or_lci95	or_uci95
CH_ALL_decode	mrs 01 vs 2-6	outcome	CH_ALLL	Inverse variance weighted	84	-0.122983	0.0704812	0.0810024	-0.261126	0.0151606	0.884279	0.770184	1.01528
CH_ASXL1_decode	mrs 01 vs 2-7	outcome	CH_ASXL1	Inverse variance weighted	10	-0.067809	0.0808044	0.401371	-0.226186	0.0905676	0.934439	0.79757	1.0948
CH_DNMT3A_decode	mrs 01 vs 2-8	outcome	CH_DNMT3A	Inverse variance weighted	22	-0.126074	0.169142	0.456045	-0.457592	0.205444	0.88155	0.632806	1.22807
CH_GNB1_decode	mrs 01 vs 2-9	outcome	CH_GNB1	Inverse variance weighted	7	0.0526293	0.0386404	0.173189	-0.0231058	0.128364	1.05404	0.977159	1.13697
CH_JAK2_decode	mrs 01 vs 2-10	outcome	CH_JAK2	Inverse variance weighted	7	0.0108853	0.0443768	0.80623	-0.0760933	0.0978639	1.01094	0.92673	1.10281
CH_PPM1D_decode	mrs 01 vs 2-11	outcome	CH_PPM1D	Inverse variance weighted	11	0.00317277	0.0642417	0.96061	-0.122741	0.129087	1.00318	0.884493	1.13779
CH_SF3B1_decode	mrs 01 vs 2-12	outcome	CH_SF3B1	Inverse variance weighted	4	0.0160185	0.152393	0.916286	-0.282673	0.31471	1.01615	0.753766	1.36986
CH_SRSF2_decode	mrs 01 vs 2-13	outcome	CH_SRSF2	Inverse variance weighted	3	-0.0468267	0.0909974	0.606837	-0.225182	0.131528	0.954253	0.798371	1.14057
CH_TET2_decode	mrs 01 vs 2-14	outcome	CH_TET2	Inverse variance weighted	16	-0.0122386	0.111168	0.912337	-0.230127	0.20565	0.987836	0.794432	1.22832
mrs 01 vs 2-6 adj
id.exposure	id.outcome	outcome	exposure	method	nsnp	b	se	pval	lo_ci	up_ci	or	or_lci95	or_uci95
CH_ALL_decode	mrs 01 vs 2-6 adj	outcome	CH_ALLL	Inverse variance weighted	85	-0.0749536	0.0769875	0.330264	-0.225849	0.0759419	0.927787	0.797839	1.0789
CH_ASXL1_decode	mrs 01 vs 2-6 adj	outcome	CH_ASXL1	Inverse variance weighted	10	-0.085195	0.0835967	0.308147	-0.249045	0.0786546	0.918333	0.779545	1.08183
CH_DNMT3A_decode	mrs 01 vs 2-6 adj	outcome	CH_DNMT3A	Inverse variance weighted	22	-0.0543896	0.185318	0.769145	-0.417614	0.308835	0.947063	0.658617	1.36184
CH_GNB1_decode	mrs 01 vs 2-6 adj	outcome	CH_GNB1	Inverse variance weighted	7	0.063971	0.042222	0.129744	-0.0187841	0.146726	1.06606	0.981391	1.15804
CH_JAK2_decode	mrs 01 vs 2-6 adj	outcome	CH_JAK2	Inverse variance weighted	7	0.0228328	0.050425	0.650688	-0.0760002	0.121666	1.0231	0.926816	1.12938
CH_PPM1D_decode	mrs 01 vs 2-6 adj	outcome	CH_PPM1D	Inverse variance weighted	11	0.00662964	0.0699155	0.924455	-0.130405	0.143664	1.00665	0.87774	1.1545
CH_SF3B1_decode	mrs 01 vs 2-6 adj	outcome	CH_SF3B1	Inverse variance weighted	4	0.0230934	0.152951	0.879987	-0.27669	0.322877	1.02336	0.758289	1.3811
CH_SRSF2_decode	mrs 01 vs 2-6 adj	outcome	CH_SRSF2	Inverse variance weighted	3	-0.135077	0.145794	0.35419	-0.420833	0.150679	0.873649	0.6565	1.16262
CH_TET2_decode	mrs 01 vs 2-6 adj	outcome	CH_TET2	Inverse variance weighted	16	-0.000754724	0.121767	0.995055	-0.239417	0.237908	0.999246	0.787086	1.26859
mrs 02 vs 3-6
id.exposure	id.outcome	outcome	exposure	method	nsnp	b	se	pval	lo_ci	up_ci	or	or_lci95	or_uci95
CH_ALL_decode	mrs 02 vs 3-6-	outcome	CH_ALLL	Inverse variance weighted	82	0.0340503	0.0740259	0.645532	-0.11104	0.179141	1.03464	0.894903	1.19619
CH_ASXL1_decode	mrs 02 vs 3-6-	outcome	CH_ASXL1	Inverse variance weighted	9	0.0276849	0.0886056	0.754697	-0.145982	0.201352	1.02807	0.864173	1.22306
CH_DNMT3A_decode	mrs 02 vs 3-6-	outcome	CH_DNMT3A	Inverse variance weighted	21	-0.041169	0.15565	0.791397	-0.346243	0.263905	0.959667	0.70734	1.302
CH_GNB1_decode	mrs 02 vs 3-6-	outcome	CH_GNB1	Inverse variance weighted	7	-0.0123	0.0349572	0.724944	-0.0808162	0.0562162	0.987775	0.922363	1.05783
CH_JAK2_decode	mrs 02 vs 3-6-	outcome	CH_JAK2	Inverse variance weighted	7	-0.0255137	0.0398421	0.521932	-0.103604	0.0525768	0.974809	0.901582	1.05398
CH_PPM1D_decode	mrs 02 vs 3-6-	outcome	CH_PPM1D	Inverse variance weighted	11	0.0567137	0.0357759	0.11291	-0.013407	0.126834	1.05835	0.986682	1.13523
CH_SF3B1_decode	mrs 02 vs 3-6-	outcome	CH_SF3B1	Inverse variance weighted	4	0.0250482	0.0999526	0.802123	-0.170859	0.220955	1.02536	0.842941	1.24727
CH_SRSF2_decode	mrs 02 vs 3-6-	outcome	CH_SRSF2	Inverse variance weighted	3	-0.160919	0.0823039	0.0505611	-0.322235	0.000396195	0.851361	0.724528	1.0004
CH_TET2_decode	mrs 02 vs 3-6-	outcome	CH_TET2	Inverse variance weighted	16	0.295208	0.105963	0.00533693	0.087521	0.502894	1.34341	1.09147	1.6535
mrs 02 vs 3-6 adj
id.exposure	id.outcome	outcome	exposure	method	nsnp	b	se	pval	lo_ci	up_ci	or	or_lci95	or_uci95
CH_ALL_decode	mrs 02 vs 3-6 adj	outcome	CH_ALLL	Inverse variance weighted	82	0.0703408	0.0862339	0.414673	-0.0986777	0.239359	1.07287	0.906035	1.27043
CH_ASXL1_decode	mrs 02 vs 3-6 adj	outcome	CH_ASXL1	Inverse variance weighted	9	0.0310952	0.0804323	0.699052	-0.126552	0.188742	1.03158	0.881128	1.20773
CH_DNMT3A_decode	mrs 02 vs 3-6 adj	outcome	CH_DNMT3A	Inverse variance weighted	21	0.036559	0.178052	0.837316	-0.312423	0.385541	1.03724	0.731672	1.47041
CH_GNB1_decode	mrs 02 vs 3-6 adj	outcome	CH_GNB1	Inverse variance weighted	7	-0.0151962	0.0400326	0.704246	-0.09366	0.0632677	0.984919	0.910592	1.06531
CH_JAK2_decode	mrs 02 vs 3-6 adj	outcome	CH_JAK2	Inverse variance weighted	7	-0.0128713	0.0492848	0.793969	-0.109469	0.0837269	0.987211	0.89631	1.08733
CH_PPM1D_decode	mrs 02 vs 3-6 adj	outcome	CH_PPM1D	Inverse variance weighted	11	0.0761911	0.0411842	0.0643121	-0.00452984	0.156912	1.07917	0.99548	1.16989
CH_SF3B1_decode	mrs 02 vs 3-6 adj	outcome	CH_SF3B1	Inverse variance weighted	4	0.0592732	0.0995638	0.551624	-0.135872	0.254418	1.06107	0.872955	1.28971
CH_SRSF2_decode	mrs 02 vs 3-6 adj	outcome	CH_SRSF2	Inverse variance weighted	3	-0.322004	0.101354	0.00148797	-0.520658	-0.12335	0.724695	0.594129	0.883954
CH_TET2_decode	mrs 02 vs 3-6 adj	outcome	CH_TET2	Inverse variance weighted	16	0.266122	0.115971	0.0217493	0.0388177	0.493426	1.30489	1.03958	1.63792

[truncated: 2 more sheets: S11, S12]
